# Supplementary material for: The novel subclusters based on cancer-associated fibroblast for pancreatic adenocarcinoma
Source: Front Oncol. 2022 Dec 5;12:1045477. doi: 10.3389/fonc.2022.1045477 (PMC9762551; doi:10.3389/fonc.2022.1045477)
Supplement: Supplementary file 1 [file DataSheet_1.xlsx]

## Sheet: Sheet1
	p_val	avg_log2FC	pct.1	pct.2	p_val_adj	cluster	gene
C7	0	2.06847	0.863	0.385	0	CAF.0	C7
COL14A1	0	1.32786	0.783	0.392	0	CAF.0	COL14A1
RARRES1	0	1.29113	0.789	0.455	0	CAF.0	RARRES1
OGN	0	1.1657	0.676	0.325	0	CAF.0	OGN
APOD	0	1.15815	0.963	0.771	0	CAF.0	APOD
TSHZ2	0	1.11118	0.91	0.582	0	CAF.0	TSHZ2
SOD3	0	1.08456	0.845	0.52	0	CAF.0	SOD3
CTSC	0	1.04468	0.871	0.614	0	CAF.0	CTSC
SELENOP	0	0.963055	0.876	0.593	0	CAF.0	SELENOP
MFAP4	0	0.909729	0.901	0.694	0	CAF.0	MFAP4
SPARCL1	0	0.862544	0.978	0.772	0	CAF.0	SPARCL1
MGP	0	0.854728	0.995	0.941	0	CAF.0	MGP
GSN	0	0.792459	0.979	0.895	0	CAF.0	GSN
CST3	0	0.428357	0.993	0.982	0	CAF.0	CST3
LGALS1	0	-0.274709	0.993	0.999	0	CAF.0	LGALS1
FN1	0	-0.609109	0.922	0.972	0	CAF.0	FN1
MMP11	0	-1.33395	0.55	0.823	0	CAF.0	MMP11
GJB2	0	-1.45634	0.361	0.699	0	CAF.0	GJB2
COL11A1	0	-1.54742	0.42	0.735	0	CAF.0	COL11A1
SDC1	9.78114e-308	-1.40078	0.366	0.67	1.95623e-304	CAF.0	SDC1
TGFBI	3.89956e-299	-1.14597	0.44	0.736	7.79911e-296	CAF.0	TGFBI
XIST	7.37854e-299	0.958227	0.655	0.267	1.47571e-295	CAF.0	XIST
NFIA	1.45154e-298	1.07972	0.703	0.356	2.90308e-295	CAF.0	NFIA
FBLN5	1.70542e-291	1.14246	0.727	0.418	3.41085e-288	CAF.0	FBLN5
THBS4	2.51553e-291	1.39271	0.541	0.197	5.03107e-288	CAF.0	THBS4
C3	9.71167e-286	1.00827	0.895	0.69	1.94233e-282	CAF.0	C3
PRSS1	1.52848e-285	1.20544	0.578	0.244	3.05696e-282	CAF.0	PRSS1
ABCA8	2.87228e-281	1.21239	0.567	0.215	5.74456e-278	CAF.0	ABCA8
CTHRC1	1.04436e-267	-0.520942	0.881	0.938	2.08871e-264	CAF.0	CTHRC1
ENG	1.52239e-267	1.00309	0.763	0.476	3.04478e-264	CAF.0	ENG
OAF	3.74813e-265	0.948819	0.654	0.325	7.49625e-262	CAF.0	OAF
F2R	1.36134e-264	1.05189	0.772	0.483	2.72268e-261	CAF.0	F2R
PLAC9	8.55237e-262	0.954006	0.764	0.452	1.71047e-258	CAF.0	PLAC9
RPS4Y1	6.14809e-261	-0.884128	0.427	0.813	1.22962e-257	CAF.0	RPS4Y1
MAP1B	7.16419e-260	0.898321	0.796	0.483	1.43284e-256	CAF.0	MAP1B
COL12A1	1.46058e-259	-1.05154	0.587	0.783	2.92115e-256	CAF.0	COL12A1
IGFBP7	1.66015e-256	0.285178	1	0.997	3.32029e-253	CAF.0	IGFBP7
SERPINF1	2.02536e-256	0.496545	0.974	0.896	4.05073e-253	CAF.0	SERPINF1
A2M	3.40604e-255	0.968625	0.855	0.6	6.81208e-252	CAF.0	A2M
HSPB6	2.77076e-254	0.981638	0.632	0.308	5.54152e-251	CAF.0	HSPB6
HSD11B1	1.02563e-253	0.993586	0.541	0.218	2.05125e-250	CAF.0	HSD11B1
TIMP1	8.08269e-253	0.422939	0.998	0.993	1.61654e-249	CAF.0	TIMP1
GREM1	3.79645e-248	-1.17069	0.376	0.663	7.5929e-245	CAF.0	GREM1
PDK4	8.68089e-248	1.0942	0.602	0.293	1.73618e-244	CAF.0	PDK4
C16orf89	8.35894e-246	0.799017	0.42	0.11	1.67179e-242	CAF.0	C16orf89
SFRP4	9.56791e-245	0.938808	0.861	0.682	1.91358e-241	CAF.0	SFRP4
FRZB	1.31296e-243	0.967026	0.765	0.5	2.62592e-240	CAF.0	FRZB
CTRB2	2.19328e-243	1.17139	0.641	0.341	4.38655e-240	CAF.0	CTRB2
NTRK2	1.05941e-242	0.869032	0.501	0.206	2.11882e-239	CAF.0	NTRK2
CD55	6.14558e-241	-0.865752	0.606	0.796	1.22912e-237	CAF.0	CD55
GAPDH	4.37395e-240	-0.261413	0.988	0.997	8.7479e-237	CAF.0	GAPDH
FXYD1	1.03656e-239	0.975926	0.67	0.353	2.07312e-236	CAF.0	FXYD1
ITM2A	1.68918e-236	1.04457	0.566	0.264	3.37836e-233	CAF.0	ITM2A
NFIB	1.54775e-235	0.944378	0.727	0.442	3.0955e-232	CAF.0	NFIB
GPC3	2.11113e-235	1.13757	0.577	0.281	4.22227e-232	CAF.0	GPC3
CTRB1	1.74204e-233	0.952304	0.492	0.205	3.48407e-230	CAF.0	CTRB1
SRPX	1.95222e-232	1.01065	0.748	0.485	3.90444e-229	CAF.0	SRPX
SLC16A3	2.22581e-232	-1.0172	0.363	0.627	4.45162e-229	CAF.0	SLC16A3
ALDH1A1	9.29851e-231	0.891712	0.783	0.502	1.8597e-227	CAF.0	ALDH1A1
THBS2	3.67105e-230	-0.611063	0.759	0.893	7.3421e-227	CAF.0	THBS2
FBLN1	4.52518e-230	0.566162	0.971	0.867	9.05036e-227	CAF.0	FBLN1
TNXB	1.17164e-220	0.733512	0.436	0.154	2.34328e-217	CAF.0	TNXB
TMEM158	6.40222e-220	-1.15795	0.344	0.595	1.28044e-216	CAF.0	TMEM158
GPX3	9.47274e-218	1.09702	0.626	0.345	1.89455e-214	CAF.0	GPX3
PKM	4.73473e-213	-0.453127	0.865	0.944	9.46947e-210	CAF.0	PKM
LOXL2	7.38449e-213	-1.00853	0.329	0.588	1.4769e-209	CAF.0	LOXL2
C1QTNF3	1.8675e-212	-1.29175	0.388	0.63	3.735e-209	CAF.0	C1QTNF3
C1R	2.50812e-211	0.418945	0.985	0.951	5.01624e-208	CAF.0	C1R
ENO1	7.92819e-210	-0.567773	0.825	0.926	1.58564e-206	CAF.0	ENO1
MMP14	5.78758e-209	-0.645885	0.786	0.899	1.15752e-205	CAF.0	MMP14
NGFR	1.14221e-207	0.642008	0.396	0.122	2.28442e-204	CAF.0	NGFR
CTRC	1.78595e-206	0.818839	0.47	0.206	3.5719e-203	CAF.0	CTRC
C1S	5.38724e-206	0.36953	0.992	0.96	1.07745e-202	CAF.0	C1S
ABI3BP	2.64473e-205	0.833821	0.522	0.243	5.28945e-202	CAF.0	ABI3BP
PODN	9.40541e-205	0.813313	0.707	0.42	1.88108e-201	CAF.0	PODN
PTGDS	3.95322e-203	1.31107	0.753	0.537	7.90643e-200	CAF.0	PTGDS
INHBA	9.12345e-201	-0.731219	0.64	0.823	1.82469e-197	CAF.0	INHBA
METTL7A	3.67482e-200	0.808283	0.673	0.397	7.34965e-197	CAF.0	METTL7A
SCARA5	4.10966e-198	0.393758	0.307	0.058	8.21931e-195	CAF.0	SCARA5
CFD	5.92384e-196	1.23648	0.643	0.386	1.18477e-192	CAF.0	CFD
CLPS	1.40983e-195	0.865468	0.479	0.22	2.81966e-192	CAF.0	CLPS
CRISPLD2	3.72691e-194	0.723686	0.845	0.608	7.45381e-191	CAF.0	CRISPLD2
ARL4C	4.04312e-194	-0.988503	0.389	0.623	8.08624e-191	CAF.0	ARL4C
GJA1	1.68367e-189	-0.889323	0.438	0.661	3.36734e-186	CAF.0	GJA1
CYTOR	7.16703e-189	-0.627005	0.64	0.806	1.43341e-185	CAF.0	CYTOR
GGT5	2.09908e-188	0.728298	0.8	0.56	4.19816e-185	CAF.0	GGT5
COLEC11	1.56045e-187	1.25564	0.474	0.199	3.12091e-184	CAF.0	COLEC11
CHRDL1	2.11797e-186	0.673603	0.41	0.151	4.23594e-183	CAF.0	CHRDL1
NRXN2	7.97518e-186	0.663279	0.387	0.135	1.59504e-182	CAF.0	NRXN2
CELA3A	4.03966e-182	0.91798	0.455	0.208	8.07933e-179	CAF.0	CELA3A
COL10A1	2.59515e-181	-0.747966	0.663	0.806	5.1903e-178	CAF.0	COL10A1
CYGB	2.7718e-180	0.86653	0.649	0.391	5.54361e-177	CAF.0	CYGB
RBP1	4.99467e-179	0.787265	0.766	0.533	9.98935e-176	CAF.0	RBP1
SCN7A	7.57258e-179	0.962547	0.468	0.217	1.51452e-175	CAF.0	SCN7A
BOC	3.93743e-177	0.783279	0.611	0.347	7.87486e-174	CAF.0	BOC
MIF	1.32641e-175	-0.331967	0.92	0.966	2.65282e-172	CAF.0	MIF
PNLIP	3.45874e-173	0.67878	0.388	0.157	6.91748e-170	CAF.0	PNLIP
PLAUR	1.02327e-172	-0.795943	0.548	0.732	2.04654e-169	CAF.0	PLAUR
EFEMP1	1.31373e-163	0.730761	0.8	0.608	2.62745e-160	CAF.0	EFEMP1
GADD45A	4.81076e-163	0.748586	0.736	0.515	9.62151e-160	CAF.0	GADD45A
CPB1	8.01865e-163	0.779285	0.468	0.233	1.60373e-159	CAF.0	CPB1
IGF1	6.57652e-161	0.975295	0.592	0.344	1.3153e-157	CAF.0	IGF1
SYCN	4.33418e-160	0.6559	0.386	0.169	8.66837e-157	CAF.0	SYCN
COL5A2	9.26344e-160	-0.516543	0.841	0.89	1.85269e-156	CAF.0	COL5A2
ADAMTS1	4.85144e-158	0.765413	0.55	0.293	9.70287e-155	CAF.0	ADAMTS1
TCF21	1.17643e-157	0.77759	0.618	0.383	2.35286e-154	CAF.0	TCF21
GPBAR1	3.38242e-157	0.762636	0.375	0.136	6.76485e-154	CAF.0	GPBAR1
IGFBP4	2.82892e-156	0.492786	0.976	0.912	5.65785e-153	CAF.0	IGFBP4
CYP1B1	9.46176e-156	0.909479	0.729	0.5	1.89235e-152	CAF.0	CYP1B1
ADH1B	1.52013e-154	1.15598	0.47	0.221	3.04025e-151	CAF.0	ADH1B
CAV1	2.52794e-153	-0.611417	0.604	0.794	5.05587e-150	CAF.0	CAV1
PTGIS	1.6377e-152	0.685932	0.556	0.315	3.27539e-149	CAF.0	PTGIS
SUGCT	1.69645e-151	-0.917902	0.317	0.533	3.39291e-148	CAF.0	SUGCT
ANTXR1	1.83871e-151	-0.665315	0.668	0.792	3.67742e-148	CAF.0	ANTXR1
TFPI	4.00712e-151	0.686627	0.746	0.536	8.01424e-148	CAF.0	TFPI
SLIT2	2.95864e-149	0.738934	0.567	0.321	5.91728e-146	CAF.0	SLIT2
SERPINE2	9.58452e-149	0.783952	0.663	0.418	1.9169e-145	CAF.0	SERPINE2
ADGRA2	5.35356e-146	0.657623	0.588	0.362	1.07071e-142	CAF.0	ADGRA2
ZBTB16	6.61505e-146	0.637567	0.548	0.314	1.32301e-142	CAF.0	ZBTB16
NR2F1	1.08964e-145	0.698715	0.626	0.383	2.17929e-142	CAF.0	NR2F1
TM4SF1	1.15941e-145	-0.666357	0.613	0.771	2.31882e-142	CAF.0	TM4SF1
PERP	6.24947e-145	-0.696988	0.543	0.712	1.24989e-141	CAF.0	PERP
CD99	1.96829e-143	-0.275835	0.941	0.964	3.93657e-140	CAF.0	CD99
TGM2	3.83605e-143	0.891417	0.63	0.415	7.6721e-140	CAF.0	TGM2
NDRG2	5.63396e-143	0.739104	0.584	0.356	1.12679e-139	CAF.0	NDRG2
CPA1	3.81157e-142	0.760607	0.447	0.233	7.62313e-139	CAF.0	CPA1
LAMA2	3.67988e-141	0.755346	0.56	0.322	7.35975e-138	CAF.0	LAMA2
AKAP12	4.33349e-141	0.606304	0.777	0.56	8.66697e-138	CAF.0	AKAP12
ELN	5.24981e-141	0.646361	0.722	0.483	1.04996e-137	CAF.0	ELN
INMT	2.24374e-140	0.792435	0.468	0.222	4.48747e-137	CAF.0	INMT
PLAU	3.53935e-140	-0.853643	0.506	0.678	7.07869e-137	CAF.0	PLAU
ADM	1.10898e-139	-0.991426	0.29	0.499	2.21797e-136	CAF.0	ADM
PRELP	3.67442e-139	0.63445	0.808	0.601	7.34883e-136	CAF.0	PRELP
TPI1	8.8314e-139	-0.339542	0.881	0.943	1.76628e-135	CAF.0	TPI1
SCRG1	3.41834e-138	0.693782	0.511	0.29	6.83668e-135	CAF.0	SCRG1
SFRP1	7.02652e-138	0.661476	0.366	0.146	1.4053e-134	CAF.0	SFRP1
CST2	9.05894e-138	0.893605	0.433	0.201	1.81179e-134	CAF.0	CST2
ART4	1.6527e-137	0.514694	0.343	0.107	3.30539e-134	CAF.0	ART4
FKBP5	2.07529e-136	0.602922	0.695	0.464	4.15057e-133	CAF.0	FKBP5
CELA3B	8.46222e-135	0.49451	0.344	0.142	1.69244e-131	CAF.0	CELA3B
PGK1	8.60141e-135	-0.624169	0.682	0.805	1.72028e-131	CAF.0	PGK1
LRRC15	2.07293e-134	-0.824143	0.245	0.434	4.14585e-131	CAF.0	LRRC15
PDGFRA	1.23679e-133	0.65077	0.762	0.561	2.47358e-130	CAF.0	PDGFRA
MOXD1	3.50328e-133	0.73654	0.637	0.419	7.00656e-130	CAF.0	MOXD1
LTBP4	4.10052e-132	0.676259	0.726	0.515	8.20104e-129	CAF.0	LTBP4
TPM2	1.83802e-131	-0.295663	0.937	0.969	3.67605e-128	CAF.0	TPM2
COL8A1	3.71384e-131	-0.617731	0.678	0.792	7.42767e-128	CAF.0	COL8A1
IQGAP2	8.85345e-128	0.596302	0.394	0.197	1.77069e-124	CAF.0	IQGAP2
MYL9	2.1337e-127	-0.290033	0.94	0.969	4.26741e-124	CAF.0	MYL9
F2RL2	8.83714e-127	0.500436	0.324	0.126	1.76743e-123	CAF.0	F2RL2
LINC01088	1.47661e-126	0.360143	0.319	0.123	2.95323e-123	CAF.0	LINC01088
AEBP1	1.49192e-126	-0.325019	0.943	0.952	2.98383e-123	CAF.0	AEBP1
PI16	3.15248e-126	0.594078	0.26	0.053	6.30496e-123	CAF.0	PI16
F3	5.51558e-125	0.680401	0.663	0.44	1.10312e-121	CAF.0	F3
PLA2G1B	1.14007e-124	0.614692	0.416	0.221	2.28014e-121	CAF.0	PLA2G1B
TXNIP	3.34087e-124	0.49317	0.944	0.841	6.68175e-121	CAF.0	TXNIP
TPM1	1.21408e-123	-0.315637	0.912	0.939	2.42815e-120	CAF.0	TPM1
LXN	8.73945e-123	0.801862	0.66	0.467	1.74789e-119	CAF.0	LXN
SAMD11	3.78552e-120	0.48903	0.407	0.204	7.57105e-117	CAF.0	SAMD11
OSR1	7.8972e-120	0.36577	0.327	0.141	1.57944e-116	CAF.0	OSR1
ANGPTL1	5.78082e-119	0.384133	0.389	0.192	1.15616e-115	CAF.0	ANGPTL1
SAMHD1	1.44231e-117	0.564218	0.521	0.31	2.88462e-114	CAF.0	SAMHD1
EDNRB	4.34705e-117	0.517011	0.373	0.176	8.6941e-114	CAF.0	EDNRB
EMP3	6.43317e-117	-0.445903	0.767	0.866	1.28663e-113	CAF.0	EMP3
CFH	1.22848e-116	0.572031	0.836	0.696	2.45696e-113	CAF.0	CFH
CLU	1.53888e-116	0.63787	0.81	0.67	3.07776e-113	CAF.0	CLU
AMY2A	2.29231e-116	0.406051	0.32	0.134	4.58462e-113	CAF.0	AMY2A
IGFBP6	9.57153e-115	0.634915	0.816	0.666	1.91431e-111	CAF.0	IGFBP6
RGS16	1.91907e-113	-0.928403	0.28	0.499	3.83814e-110	CAF.0	RGS16
BTG2	8.8799e-113	0.71463	0.588	0.365	1.77598e-109	CAF.0	BTG2
GP2	9.36847e-113	0.489512	0.378	0.196	1.87369e-109	CAF.0	GP2
EDIL3	1.13291e-112	-0.669848	0.443	0.621	2.26581e-109	CAF.0	EDIL3
DUSP10	8.98175e-112	-0.484542	0.171	0.328	1.79635e-108	CAF.0	DUSP10
RUNX2	1.49412e-110	-0.750949	0.382	0.552	2.98825e-107	CAF.0	RUNX2
POSTN	1.81553e-110	-0.635242	0.647	0.795	3.63106e-107	CAF.0	POSTN
LDHA	2.80469e-110	-0.268177	0.918	0.963	5.60939e-107	CAF.0	LDHA
COL4A4	1.15588e-109	0.368066	0.285	0.101	2.31177e-106	CAF.0	COL4A4
G0S2	1.82354e-109	0.396551	0.371	0.176	3.64708e-106	CAF.0	G0S2
CADM1	1.87624e-108	-0.784414	0.274	0.441	3.75247e-105	CAF.0	CADM1
C5orf46	1.9447e-108	-0.9585	0.267	0.438	3.8894e-105	CAF.0	C5orf46
PGF	2.7735e-108	0.68058	0.397	0.214	5.547e-105	CAF.0	PGF
SOCS2	9.61841e-108	0.543967	0.419	0.233	1.92368e-104	CAF.0	SOCS2
CELA2A	4.87434e-106	0.32467	0.309	0.128	9.74868e-103	CAF.0	CELA2A
F10	8.8333e-106	0.510342	0.4	0.205	1.76666e-102	CAF.0	F10
TMEM204	9.24451e-106	0.582431	0.712	0.522	1.8489e-102	CAF.0	TMEM204
CHN1	1.6168e-105	-0.719057	0.317	0.486	3.2336e-102	CAF.0	CHN1
ITGA11	3.66495e-105	-0.657464	0.258	0.428	7.3299e-102	CAF.0	ITGA11
LEPR	1.19567e-104	0.611302	0.414	0.225	2.39134e-101	CAF.0	LEPR
KCNMB1	2.42484e-103	0.908939	0.431	0.235	4.84968e-100	CAF.0	KCNMB1
PLA2G2A	1.12147e-102	1.12275	0.441	0.26	2.24294e-99	CAF.0	PLA2G2A
FXYD2	1.4072e-100	0.597779	0.566	0.381	2.81441e-97	CAF.0	FXYD2
HCFC1R1	1.66608e-99	-0.386191	0.777	0.867	3.33216e-96	CAF.0	HCFC1R1
MFAP2	3.5503e-99	-0.539166	0.654	0.756	7.1006e-96	CAF.0	MFAP2
ALDH2	3.94862e-99	0.588161	0.662	0.474	7.89725e-96	CAF.0	ALDH2
ADIRF	7.42559e-99	0.51196	0.794	0.622	1.48512e-95	CAF.0	ADIRF
COL4A1	6.01616e-98	0.541051	0.797	0.616	1.20323e-94	CAF.0	COL4A1
PTK7	1.84272e-97	-0.604471	0.545	0.682	3.68545e-94	CAF.0	PTK7
LHFPL6	2.55025e-97	0.399192	0.813	0.684	5.1005e-94	CAF.0	LHFPL6
NEGR1	7.19782e-97	0.587401	0.452	0.24	1.43956e-93	CAF.0	NEGR1
MYC	1.02106e-95	0.506456	0.579	0.377	2.04213e-92	CAF.0	MYC
CLMN	5.42697e-95	0.540993	0.408	0.241	1.08539e-91	CAF.0	CLMN
MUC6	5.87385e-95	0.471643	0.42	0.248	1.17477e-91	CAF.0	MUC6
PLVAP	1.36942e-94	0.473955	0.477	0.285	2.73884e-91	CAF.0	PLVAP
PRSS23	4.72715e-94	-0.472737	0.755	0.825	9.45431e-91	CAF.0	PRSS23
CMIP	6.23683e-92	-0.525856	0.26	0.417	1.24737e-88	CAF.0	CMIP
SERPING1	3.25386e-91	0.27082	0.986	0.953	6.50773e-88	CAF.0	SERPING1
SLC19A2	5.73155e-91	0.519615	0.479	0.302	1.14631e-87	CAF.0	SLC19A2
SOX4	6.8607e-91	-0.469863	0.595	0.746	1.37214e-87	CAF.0	SOX4
HAND2-AS1	1.62405e-90	0.62049	0.457	0.276	3.2481e-87	CAF.0	HAND2-AS1
ZFP36L2	3.84913e-90	0.393579	0.913	0.811	7.69827e-87	CAF.0	ZFP36L2
CCDC80	4.40138e-90	0.396619	0.941	0.898	8.80276e-87	CAF.0	CCDC80
NBL1	6.71175e-90	-0.273282	0.922	0.926	1.34235e-86	CAF.0	NBL1
REG1B	9.10425e-90	0.508555	0.417	0.251	1.82085e-86	CAF.0	REG1B
SLC38A5	1.17395e-89	-0.665758	0.282	0.423	2.34789e-86	CAF.0	SLC38A5
CFTR	2.30502e-89	0.436225	0.399	0.241	4.61004e-86	CAF.0	CFTR
GFRA1	7.10599e-89	0.307985	0.307	0.152	1.4212e-85	CAF.0	GFRA1
LINC01705	7.43974e-89	-0.736443	0.24	0.387	1.48795e-85	CAF.0	LINC01705
ITIH5	1.37075e-88	0.493181	0.419	0.246	2.7415e-85	CAF.0	ITIH5
PTN	8.25187e-88	0.700678	0.533	0.352	1.65037e-84	CAF.0	PTN
SVEP1	1.28717e-87	0.625811	0.501	0.309	2.57435e-84	CAF.0	SVEP1
KCND3	4.65442e-87	0.272879	0.305	0.15	9.30884e-84	CAF.0	KCND3
TMEM119	6.3265e-87	0.535602	0.624	0.434	1.2653e-83	CAF.0	TMEM119
F13A1	6.22413e-86	-0.749372	0.275	0.414	1.24483e-82	CAF.0	F13A1
CXCL12	2.11953e-85	0.622526	0.655	0.472	4.23906e-82	CAF.0	CXCL12
NOVA1	4.94516e-85	0.430893	0.336	0.165	9.89033e-82	CAF.0	NOVA1
IL33	7.8847e-85	0.323257	0.348	0.19	1.57694e-81	CAF.0	IL33
PLXDC1	2.41681e-84	0.590544	0.491	0.318	4.83362e-81	CAF.0	PLXDC1
KLK4	1.0974e-83	-0.356917	0.124	0.269	2.1948e-80	CAF.0	KLK4
ERO1A	4.26962e-83	-0.660352	0.375	0.506	8.53923e-80	CAF.0	ERO1A
CHRDL2	4.59875e-83	0.285204	0.3	0.139	9.19751e-80	CAF.0	CHRDL2
EBF2	7.32335e-83	0.341362	0.355	0.204	1.46467e-79	CAF.0	EBF2
CBLN4	3.89569e-82	0.320066	0.31	0.167	7.79138e-79	CAF.0	CBLN4
HEYL	9.49318e-81	0.743541	0.438	0.262	1.89864e-77	CAF.0	HEYL
ABCA10	4.43286e-80	0.434773	0.295	0.139	8.86571e-77	CAF.0	ABCA10
CPE	4.92586e-80	-0.408698	0.784	0.87	9.85173e-77	CAF.0	CPE
AGT	6.37584e-80	0.748332	0.366	0.208	1.27517e-76	CAF.0	AGT
IGFBP3	2.17668e-79	-0.559492	0.651	0.795	4.35336e-76	CAF.0	IGFBP3
SCT	4.05762e-79	-0.551831	0.132	0.282	8.11524e-76	CAF.0	SCT
TSC22D1	6.25527e-79	0.418346	0.907	0.813	1.25105e-75	CAF.0	TSC22D1
PMAIP1	4.18849e-77	-0.430289	0.184	0.321	8.37698e-74	CAF.0	PMAIP1
ABCA6	8.19725e-77	0.672213	0.426	0.245	1.63945e-73	CAF.0	ABCA6
EBF1	1.13968e-76	0.457932	0.451	0.281	2.27937e-73	CAF.0	EBF1
AQP1	1.25394e-76	0.381677	0.458	0.292	2.50789e-73	CAF.0	AQP1
CPA2	1.4199e-76	0.338483	0.336	0.193	2.83979e-73	CAF.0	CPA2
NR2F2	4.67414e-76	0.536073	0.731	0.587	9.34829e-73	CAF.0	NR2F2
FABP4	9.60302e-76	0.368036	0.378	0.225	1.9206e-72	CAF.0	FABP4
CD34	1.68038e-75	0.451352	0.35	0.201	3.36076e-72	CAF.0	CD34
GAS1	4.38609e-75	-0.673608	0.521	0.63	8.77219e-72	CAF.0	GAS1
TWIST1	5.81176e-75	-0.60419	0.344	0.48	1.16235e-71	CAF.0	TWIST1
ANK2	8.61514e-75	0.381371	0.338	0.177	1.72303e-71	CAF.0	ANK2
CEBPD	1.08207e-74	0.449073	0.847	0.742	2.16414e-71	CAF.0	CEBPD
ABCC9	1.1865e-74	0.452943	0.425	0.27	2.37301e-71	CAF.0	ABCC9
ID2	1.30467e-73	-0.510759	0.457	0.615	2.60935e-70	CAF.0	ID2
BRI3	1.49139e-73	-0.434327	0.647	0.742	2.98278e-70	CAF.0	BRI3
NUAK1	6.49662e-73	-0.543584	0.294	0.444	1.29932e-69	CAF.0	NUAK1
MRPS6	9.06104e-73	-0.63905	0.433	0.563	1.81221e-69	CAF.0	MRPS6
EVI2A	1.28958e-72	-0.64574	0.269	0.399	2.57917e-69	CAF.0	EVI2A
GAS6	6.15549e-72	0.43896	0.835	0.706	1.2311e-68	CAF.0	GAS6
ACTG2	1.18067e-71	-0.853043	0.255	0.381	2.36134e-68	CAF.0	ACTG2
MXRA5	1.18941e-71	-0.527248	0.637	0.722	2.37882e-68	CAF.0	MXRA5
LRRN3	1.22346e-71	0.278821	0.268	0.135	2.44692e-68	CAF.0	LRRN3
FOXS1	2.30856e-71	0.549125	0.373	0.222	4.61711e-68	CAF.0	FOXS1
HTRA1	7.84813e-71	-0.328336	0.859	0.871	1.56963e-67	CAF.0	HTRA1
SNORD3A	1.31071e-70	0.404233	0.526	0.373	2.62142e-67	CAF.0	SNORD3A
ADAM12	1.85949e-70	-0.671129	0.369	0.492	3.71898e-67	CAF.0	ADAM12
RARRES3	1.98382e-70	0.486367	0.666	0.513	3.96763e-67	CAF.0	RARRES3
LTBP2	2.53515e-70	0.540972	0.62	0.451	5.07029e-67	CAF.0	LTBP2
TMEM176B	3.77214e-70	0.42255	0.78	0.644	7.54429e-67	CAF.0	TMEM176B
CD81	4.29294e-70	0.353659	0.9	0.818	8.58589e-67	CAF.0	CD81
CCDC102B	5.04584e-70	0.514345	0.387	0.234	1.00917e-66	CAF.0	CCDC102B
IL32	1.60407e-69	-0.281678	0.858	0.906	3.20814e-66	CAF.0	IL32
SULF1	2.04934e-69	-0.468633	0.671	0.751	4.09867e-66	CAF.0	SULF1
MFAP5	3.32871e-69	-0.540481	0.517	0.647	6.65742e-66	CAF.0	MFAP5
TMEM100	1.57214e-67	0.62939	0.363	0.201	3.14428e-64	CAF.0	TMEM100
CLDN11	3.15284e-67	0.596342	0.369	0.203	6.30568e-64	CAF.0	CLDN11
LAMC3	5.9707e-67	0.334686	0.261	0.117	1.19414e-63	CAF.0	LAMC3
CD9	1.96469e-66	-0.310422	0.793	0.871	3.92938e-63	CAF.0	CD9
IGFL2	2.88562e-66	-0.92567	0.284	0.44	5.77124e-63	CAF.0	IGFL2
CPVL	4.41767e-66	0.360725	0.327	0.187	8.83535e-63	CAF.0	CPVL
CTSK	5.09142e-66	-0.270145	0.894	0.881	1.01828e-62	CAF.0	CTSK
DSG2	9.62864e-66	-0.596003	0.34	0.458	1.92573e-62	CAF.0	DSG2
TFF1	1.9573e-65	0.370815	0.431	0.24	3.91461e-62	CAF.0	TFF1
MT1A	7.14083e-65	0.403153	0.423	0.282	1.42817e-61	CAF.0	MT1A
DPT	8.69061e-65	0.689975	0.549	0.386	1.73812e-61	CAF.0	DPT
KCNE4	1.30146e-64	0.436281	0.553	0.398	2.60291e-61	CAF.0	KCNE4
ENO2	1.33139e-64	-0.546396	0.283	0.414	2.66278e-61	CAF.0	ENO2
MIAT	2.01258e-64	-0.413961	0.204	0.32	4.02516e-61	CAF.0	MIAT
SLC29A1	3.18229e-64	0.54587	0.397	0.248	6.36458e-61	CAF.0	SLC29A1
KLK1	3.83246e-64	0.256043	0.285	0.154	7.66491e-61	CAF.0	KLK1
SLC4A4	1.63171e-63	0.361971	0.384	0.244	3.26341e-60	CAF.0	SLC4A4
SGIP1	9.98673e-63	-0.498724	0.344	0.479	1.99735e-59	CAF.0	SGIP1
KLF6	1.14375e-62	-0.380605	0.775	0.853	2.2875e-59	CAF.0	KLF6
PLTP	2.85758e-62	0.4957	0.701	0.573	5.71516e-59	CAF.0	PLTP
COL5A1	4.46802e-62	-0.38725	0.786	0.819	8.93603e-59	CAF.0	COL5A1
CBX6	4.91443e-62	0.498699	0.565	0.406	9.82887e-59	CAF.0	CBX6
TUBA1C	8.08025e-62	-0.453543	0.484	0.607	1.61605e-58	CAF.0	TUBA1C
MT1G	2.49178e-61	0.431066	0.416	0.274	4.98355e-58	CAF.0	MT1G
FNDC1	3.44779e-61	-0.579133	0.482	0.59	6.89559e-58	CAF.0	FNDC1
IFI27	2.47173e-60	-0.347648	0.817	0.867	4.94346e-57	CAF.0	IFI27
MME	2.66873e-60	-0.486497	0.183	0.305	5.33747e-57	CAF.0	MME
CAPN6	3.45734e-60	0.333264	0.262	0.11	6.91467e-57	CAF.0	CAPN6
CEMIP	6.65235e-60	-0.382863	0.162	0.283	1.33047e-56	CAF.0	CEMIP
FGL2	1.05351e-59	0.467113	0.361	0.209	2.10703e-56	CAF.0	FGL2
THSD4	1.06659e-59	0.357166	0.381	0.242	2.13317e-56	CAF.0	THSD4
NEXN	2.80298e-59	0.41673	0.735	0.596	5.60597e-56	CAF.0	NEXN
COL8A2	4.9571e-59	-0.529175	0.35	0.466	9.91419e-56	CAF.0	COL8A2
BASP1	8.3015e-59	-0.42434	0.54	0.643	1.6603e-55	CAF.0	BASP1
ACTA2	8.56297e-59	-0.251147	0.89	0.933	1.71259e-55	CAF.0	ACTA2
PDLIM3	3.82943e-58	-0.43366	0.665	0.752	7.65886e-55	CAF.0	PDLIM3
HAND2	1.02008e-57	0.444313	0.523	0.378	2.04016e-54	CAF.0	HAND2
CYP26A1	1.90042e-57	-0.480247	0.145	0.257	3.80084e-54	CAF.0	CYP26A1
PREX2	3.59743e-57	0.361428	0.275	0.134	7.19486e-54	CAF.0	PREX2
MGST1	7.51732e-57	0.476178	0.463	0.318	1.50346e-53	CAF.0	MGST1
COL4A2	1.31361e-56	0.386817	0.795	0.657	2.62722e-53	CAF.0	COL4A2
S100A9	1.43562e-55	-0.478192	0.381	0.508	2.87125e-52	CAF.0	S100A9
PXDN	6.79864e-55	-0.541683	0.453	0.547	1.35973e-51	CAF.0	PXDN
NTM	8.47578e-55	-0.45414	0.493	0.606	1.69516e-51	CAF.0	NTM
ENC1	1.44004e-54	0.376486	0.504	0.349	2.88009e-51	CAF.0	ENC1
ID3	1.96593e-54	-0.375285	0.708	0.793	3.93187e-51	CAF.0	ID3
ANKRD28	2.46443e-54	-0.446605	0.387	0.513	4.92886e-51	CAF.0	ANKRD28
MYH9	4.10946e-54	-0.298079	0.83	0.865	8.21892e-51	CAF.0	MYH9
ANGPTL2	9.13203e-54	-0.507184	0.455	0.555	1.82641e-50	CAF.0	ANGPTL2
CPXM2	9.33199e-54	0.429244	0.382	0.233	1.8664e-50	CAF.0	CPXM2
DERL3	1.18057e-53	-0.548387	0.236	0.341	2.36113e-50	CAF.0	DERL3
CSRNP1	1.27514e-53	0.405881	0.454	0.299	2.55027e-50	CAF.0	CSRNP1
TMEM176A	2.05331e-53	0.383222	0.735	0.609	4.10661e-50	CAF.0	TMEM176A
MAF	5.57674e-52	-0.495783	0.371	0.479	1.11535e-48	CAF.0	MAF
EPHA3	7.96132e-52	0.656217	0.388	0.239	1.59226e-48	CAF.0	EPHA3
GRP	8.39196e-52	-0.39261	0.216	0.316	1.67839e-48	CAF.0	GRP
MT1M	9.23026e-52	0.418424	0.569	0.43	1.84605e-48	CAF.0	MT1M
PGAM1	2.56037e-51	-0.282412	0.755	0.811	5.12074e-48	CAF.0	PGAM1
FXYD6	3.44677e-51	0.485847	0.586	0.462	6.89355e-48	CAF.0	FXYD6
CLSTN3	3.94338e-51	0.348512	0.384	0.247	7.88676e-48	CAF.0	CLSTN3
C2	4.67885e-51	0.26781	0.373	0.235	9.3577e-48	CAF.0	C2
PLPP3	8.78616e-51	0.376016	0.628	0.487	1.75723e-47	CAF.0	PLPP3
PHLDA2	9.20952e-51	-0.461392	0.408	0.517	1.8419e-47	CAF.0	PHLDA2
HSPA1A	1.17764e-50	-0.452848	0.605	0.688	2.35528e-47	CAF.0	HSPA1A
SPP1	2.14394e-50	-0.35151	0.768	0.844	4.28788e-47	CAF.0	SPP1
PAMR1	2.02369e-49	0.287695	0.297	0.178	4.04738e-46	CAF.0	PAMR1
RIN2	4.15225e-49	-0.401043	0.386	0.501	8.30451e-46	CAF.0	RIN2
KCNJ8	6.06126e-49	0.278801	0.412	0.285	1.21225e-45	CAF.0	KCNJ8
SEMA3C	6.72321e-49	0.437701	0.594	0.457	1.34464e-45	CAF.0	SEMA3C
KRT7	1.46301e-48	-0.466854	0.407	0.501	2.92602e-45	CAF.0	KRT7
PTGIR	2.9068e-48	0.343348	0.389	0.256	5.8136e-45	CAF.0	PTGIR
SUSD2	3.04265e-47	0.369957	0.391	0.267	6.08529e-44	CAF.0	SUSD2
SLIT3	1.64653e-46	0.375272	0.494	0.349	3.29306e-43	CAF.0	SLIT3
ANO1	1.08512e-45	0.408995	0.401	0.276	2.17024e-42	CAF.0	ANO1
PPP1R14A	1.42756e-45	0.513971	0.571	0.456	2.85512e-42	CAF.0	PPP1R14A
ABLIM1	2.0072e-45	0.304839	0.356	0.23	4.0144e-42	CAF.0	ABLIM1
CALB2	2.56473e-45	-0.572693	0.2	0.29	5.12946e-42	CAF.0	CALB2
BNIP3	3.03268e-45	-0.52565	0.275	0.383	6.06535e-42	CAF.0	BNIP3
FZD1	3.33587e-45	-0.541293	0.453	0.542	6.67175e-42	CAF.0	FZD1
CFB	6.73919e-45	0.269238	0.436	0.319	1.34784e-41	CAF.0	CFB
MMP19	8.15554e-45	0.342792	0.526	0.393	1.63111e-41	CAF.0	MMP19
PAG1	3.05686e-44	0.343189	0.338	0.208	6.11373e-41	CAF.0	PAG1
FIBIN	5.88342e-44	-0.386557	0.57	0.654	1.17668e-40	CAF.0	FIBIN
MATN2	6.9886e-44	0.427695	0.338	0.214	1.39772e-40	CAF.0	MATN2
TCIM	2.25813e-43	0.300782	0.614	0.48	4.51627e-40	CAF.0	TCIM
ARHGDIB	4.70674e-43	0.341681	0.645	0.517	9.41349e-40	CAF.0	ARHGDIB
CCND1	4.79148e-43	-0.39507	0.369	0.474	9.58296e-40	CAF.0	CCND1
MEST	4.93067e-43	0.374353	0.481	0.349	9.86135e-40	CAF.0	MEST
COL21A1	6.52737e-43	0.290837	0.283	0.166	1.30547e-39	CAF.0	COL21A1
FBXO32	8.90308e-43	-0.339864	0.62	0.711	1.78062e-39	CAF.0	FBXO32
CA12	1.19469e-42	-0.375754	0.182	0.277	2.38939e-39	CAF.0	CA12
ABL2	2.03959e-42	0.293663	0.537	0.388	4.07918e-39	CAF.0	ABL2
ITGA1	3.03965e-42	0.352645	0.59	0.456	6.0793e-39	CAF.0	ITGA1
TNFSF13B	1.43392e-41	0.464827	0.437	0.307	2.86785e-38	CAF.0	TNFSF13B
H2AFZ	5.21438e-41	-0.25384	0.765	0.825	1.04288e-37	CAF.0	H2AFZ
SLCO3A1	7.14869e-41	0.272125	0.354	0.238	1.42974e-37	CAF.0	SLCO3A1
H1F0	7.21337e-41	-0.349657	0.549	0.644	1.44267e-37	CAF.0	H1F0
PTGES	8.17724e-41	-0.507903	0.274	0.376	1.63545e-37	CAF.0	PTGES
CDO1	1.1361e-40	0.460602	0.343	0.201	2.2722e-37	CAF.0	CDO1
FMO1	1.16401e-39	0.306702	0.415	0.301	2.32802e-36	CAF.0	FMO1
KCNMA1	1.39297e-39	-0.29552	0.196	0.281	2.78594e-36	CAF.0	KCNMA1
PDZK1IP1	1.56472e-39	-0.502763	0.322	0.413	3.12945e-36	CAF.0	PDZK1IP1
PRSS3	1.66939e-39	0.399063	0.341	0.214	3.33878e-36	CAF.0	PRSS3
CKAP4	2.23874e-39	-0.359866	0.623	0.68	4.47747e-36	CAF.0	CKAP4
PLOD1	3.40003e-39	-0.367005	0.469	0.555	6.80006e-36	CAF.0	PLOD1
WNT2	4.13518e-39	-0.392117	0.301	0.389	8.27036e-36	CAF.0	WNT2
FMO2	2.38913e-38	0.350308	0.4	0.28	4.77827e-35	CAF.0	FMO2
ADAMTSL2	3.95748e-38	0.456196	0.348	0.219	7.91496e-35	CAF.0	ADAMTSL2
PPP1R15A	8.9991e-38	-0.332336	0.505	0.616	1.79982e-34	CAF.0	PPP1R15A
FMO3	1.91867e-37	0.296165	0.329	0.224	3.83734e-34	CAF.0	FMO3
DHRS3	3.47941e-37	0.363389	0.456	0.326	6.95882e-34	CAF.0	DHRS3
MARCKSL1	3.55998e-37	-0.351769	0.534	0.616	7.11997e-34	CAF.0	MARCKSL1
TGFB3	5.02952e-37	0.380731	0.549	0.422	1.0059e-33	CAF.0	TGFB3
EMP1	6.32212e-37	0.271738	0.81	0.731	1.26442e-33	CAF.0	EMP1
MYLK	6.73095e-37	-0.348988	0.579	0.667	1.34619e-33	CAF.0	MYLK
LRRC17	8.37031e-37	-0.458841	0.351	0.432	1.67406e-33	CAF.0	LRRC17
RERG	1.61389e-36	0.345317	0.454	0.327	3.22778e-33	CAF.0	RERG
APOE	3.02648e-36	0.503628	0.792	0.743	6.05296e-33	CAF.0	APOE
CTSH	6.84252e-36	0.289246	0.56	0.433	1.3685e-32	CAF.0	CTSH
GPNMB	7.79681e-36	0.282557	0.858	0.788	1.55936e-32	CAF.0	GPNMB
SMIM4	8.76145e-36	0.372026	0.569	0.456	1.75229e-32	CAF.0	SMIM4
MMP23B	1.05447e-35	0.334554	0.569	0.452	2.10895e-32	CAF.0	MMP23B
MT1X	3.42757e-35	0.427525	0.87	0.837	6.85515e-32	CAF.0	MT1X
GLUL	3.48467e-35	0.307103	0.829	0.746	6.96934e-32	CAF.0	GLUL
OLFML3	3.72349e-35	0.301416	0.782	0.683	7.44699e-32	CAF.0	OLFML3
CD44	4.94908e-35	-0.436083	0.532	0.608	9.89815e-32	CAF.0	CD44
TSPAN8	7.61384e-35	0.322097	0.484	0.361	1.52277e-31	CAF.0	TSPAN8
CDH11	1.05595e-34	-0.277801	0.71	0.745	2.11189e-31	CAF.0	CDH11
ISG15	1.32955e-34	-0.325092	0.7	0.747	2.65911e-31	CAF.0	ISG15
FAM20C	1.93776e-34	0.257036	0.508	0.387	3.87551e-31	CAF.0	FAM20C
NES	2.1714e-34	0.315664	0.327	0.223	4.34279e-31	CAF.0	NES
PTCH1	5.10188e-34	0.337527	0.272	0.157	1.02038e-30	CAF.0	PTCH1
HTRA3	9.59959e-34	0.358218	0.686	0.561	1.91992e-30	CAF.0	HTRA3
ANKRD37	1.44362e-33	-0.251248	0.268	0.353	2.88725e-30	CAF.0	ANKRD37
TBX2	1.89295e-33	0.277651	0.329	0.228	3.7859e-30	CAF.0	TBX2
ALDH1B1	1.91404e-33	-0.466408	0.343	0.414	3.82808e-30	CAF.0	ALDH1B1
LOXL1	2.85621e-33	-0.308326	0.666	0.71	5.71242e-30	CAF.0	LOXL1
PLK2	3.66154e-33	-0.25216	0.212	0.299	7.32308e-30	CAF.0	PLK2
NFKBIA	5.48671e-33	0.272103	0.853	0.765	1.09734e-29	CAF.0	NFKBIA
HSD17B6	1.235e-32	-0.479116	0.239	0.331	2.46999e-29	CAF.0	HSD17B6
EGLN3	2.26404e-32	-0.42828	0.281	0.377	4.52809e-29	CAF.0	EGLN3
ZFP36	2.90952e-32	0.275752	0.904	0.861	5.81903e-29	CAF.0	ZFP36
SERPINA1	3.00489e-32	-0.612302	0.453	0.52	6.00979e-29	CAF.0	SERPINA1
STMN1	7.35626e-32	-0.324075	0.497	0.576	1.47125e-28	CAF.0	STMN1
SCARA3	8.45434e-32	0.301271	0.327	0.218	1.69087e-28	CAF.0	SCARA3
TNFAIP6	9.89682e-32	-0.373556	0.477	0.564	1.97936e-28	CAF.0	TNFAIP6
EPYC	1.01998e-31	-0.678173	0.194	0.272	2.03997e-28	CAF.0	EPYC
KCNQ1OT1	1.18879e-31	-0.353597	0.455	0.54	2.37758e-28	CAF.0	KCNQ1OT1
KRT19	4.52541e-31	-0.283974	0.6	0.663	9.05082e-28	CAF.0	KRT19
ITGA5	1.22147e-30	-0.435968	0.437	0.504	2.44295e-27	CAF.0	ITGA5
DPEP1	2.19587e-30	0.327703	0.349	0.232	4.39173e-27	CAF.0	DPEP1
MTUS1	1.65806e-29	0.404638	0.485	0.37	3.31613e-26	CAF.0	MTUS1
C15orf48	5.74446e-29	-0.334316	0.373	0.448	1.14889e-25	CAF.0	C15orf48
RASD1	1.1653e-28	0.440143	0.303	0.183	2.3306e-25	CAF.0	RASD1
PLN	1.16849e-28	-0.515867	0.318	0.389	2.33698e-25	CAF.0	PLN
CST7	1.77233e-28	-0.409951	0.312	0.373	3.54466e-25	CAF.0	CST7
CD82	8.53034e-28	-0.31632	0.306	0.381	1.70607e-24	CAF.0	CD82
IL34	9.36111e-28	0.276489	0.276	0.175	1.87222e-24	CAF.0	IL34
VCAM1	1.0164e-27	-0.33115	0.407	0.494	2.03281e-24	CAF.0	VCAM1
FAM13C	1.72417e-27	0.253557	0.282	0.186	3.44833e-24	CAF.0	FAM13C
LTBP1	2.34919e-27	0.282203	0.711	0.61	4.69839e-24	CAF.0	LTBP1
RCAN1	3.74449e-27	-0.446595	0.433	0.491	7.48897e-24	CAF.0	RCAN1
LAMP5	4.05077e-27	0.378271	0.508	0.413	8.10154e-24	CAF.0	LAMP5
EGR2	7.89001e-27	0.398803	0.399	0.281	1.578e-23	CAF.0	EGR2
SPRY1	1.00722e-26	0.315379	0.676	0.577	2.01445e-23	CAF.0	SPRY1
IGF2	1.19903e-26	-0.497848	0.326	0.397	2.39806e-23	CAF.0	IGF2
ADAMTS6	1.25364e-26	-0.407743	0.255	0.322	2.50727e-23	CAF.0	ADAMTS6
ZNF503	1.56647e-26	-0.315632	0.349	0.42	3.13293e-23	CAF.0	ZNF503
CD248	1.79488e-26	0.2681	0.591	0.478	3.58975e-23	CAF.0	CD248
SFTA2	2.16372e-26	-0.304649	0.253	0.315	4.32745e-23	CAF.0	SFTA2
LCN2	2.39621e-26	-0.281839	0.532	0.604	4.79242e-23	CAF.0	LCN2
REG1A	2.76685e-26	0.402849	0.682	0.603	5.53371e-23	CAF.0	REG1A
CRABP2	6.18798e-26	-0.378205	0.459	0.534	1.2376e-22	CAF.0	CRABP2
MMP7	7.41036e-26	-0.477777	0.548	0.591	1.48207e-22	CAF.0	MMP7
PDPN	9.84762e-26	-0.337273	0.566	0.613	1.96952e-22	CAF.0	PDPN
IFITM1	1.38621e-25	0.322365	0.76	0.689	2.77242e-22	CAF.0	IFITM1
C2orf40	3.34129e-25	0.460081	0.348	0.244	6.68258e-22	CAF.0	C2orf40
FCER1G	5.21036e-25	-0.372365	0.43	0.499	1.04207e-21	CAF.0	FCER1G
IL7R	9.25206e-25	-0.344022	0.279	0.33	1.85041e-21	CAF.0	IL7R
CLEC2B	1.30854e-24	-0.285231	0.646	0.694	2.61707e-21	CAF.0	CLEC2B
SLC2A1	1.70654e-24	-0.476989	0.299	0.372	3.41307e-21	CAF.0	SLC2A1
LAP3	2.77506e-24	0.255694	0.51	0.416	5.55012e-21	CAF.0	LAP3
COL15A1	2.98491e-24	0.385563	0.587	0.491	5.96982e-21	CAF.0	COL15A1
ALDH1A3	4.97504e-24	0.341176	0.456	0.347	9.95008e-21	CAF.0	ALDH1A3
CADPS	1.04592e-23	0.257923	0.292	0.205	2.09184e-20	CAF.0	CADPS
GEM	3.71327e-23	0.30827	0.704	0.627	7.42653e-20	CAF.0	GEM
PTHLH	5.92412e-23	-0.3686	0.219	0.289	1.18482e-19	CAF.0	PTHLH
HSPA1B	5.98102e-23	-0.399051	0.373	0.443	1.1962e-19	CAF.0	HSPA1B
PMEPA1	6.77542e-23	-0.322814	0.562	0.609	1.35508e-19	CAF.0	PMEPA1
DLX5	1.99601e-22	-0.342282	0.221	0.282	3.99202e-19	CAF.0	DLX5
ID1	1.62413e-21	-0.309637	0.344	0.409	3.24825e-18	CAF.0	ID1
GOLM1	1.30994e-20	-0.342179	0.476	0.52	2.61987e-17	CAF.0	GOLM1
FST	1.40775e-20	-0.451966	0.314	0.371	2.8155e-17	CAF.0	FST
C12orf75	1.43481e-20	-0.315011	0.512	0.554	2.86961e-17	CAF.0	C12orf75
PID1	1.49512e-20	0.461819	0.374	0.274	2.99024e-17	CAF.0	PID1
DIO2	2.47702e-20	-0.349367	0.408	0.461	4.95404e-17	CAF.0	DIO2
CDC42EP3	2.70035e-20	-0.259178	0.477	0.539	5.40071e-17	CAF.0	CDC42EP3
EGR3	3.6782e-20	0.365671	0.277	0.166	7.3564e-17	CAF.0	EGR3
SMYD3	6.32098e-20	-0.389514	0.356	0.413	1.2642e-16	CAF.0	SMYD3
OCIAD2	6.86062e-20	-0.298377	0.421	0.474	1.37212e-16	CAF.0	OCIAD2
C1QTNF6	8.80806e-20	-0.348259	0.331	0.385	1.76161e-16	CAF.0	C1QTNF6
ITGBL1	9.06495e-20	0.294245	0.614	0.537	1.81299e-16	CAF.0	ITGBL1
ERRFI1	1.34488e-19	-0.33747	0.575	0.624	2.68976e-16	CAF.0	ERRFI1
CDKN2A	2.65034e-19	-0.307906	0.26	0.318	5.30068e-16	CAF.0	CDKN2A
CXCL8	4.18766e-19	-0.395236	0.316	0.381	8.37532e-16	CAF.0	CXCL8
HILPDA	7.01213e-19	-0.452926	0.413	0.481	1.40243e-15	CAF.0	HILPDA
PHLDA1	4.15693e-18	0.256565	0.691	0.606	8.31386e-15	CAF.0	PHLDA1
PTPRS	5.83089e-18	0.342056	0.402	0.311	1.16618e-14	CAF.0	PTPRS
LZTS1	6.14358e-18	0.293575	0.32	0.239	1.22872e-14	CAF.0	LZTS1
SPHK1	8.69893e-18	-0.374358	0.439	0.483	1.73979e-14	CAF.0	SPHK1
CCL19	1.40289e-17	0.499184	0.406	0.317	2.80579e-14	CAF.0	CCL19
P4HA2	2.78165e-17	-0.301916	0.49	0.532	5.5633e-14	CAF.0	P4HA2
C1QTNF4	5.40299e-17	0.305859	0.27	0.19	1.0806e-13	CAF.0	C1QTNF4
NR4A1	9.29385e-17	0.336206	0.59	0.526	1.85877e-13	CAF.0	NR4A1
RGCC	1.16987e-16	-0.262191	0.551	0.605	2.33973e-13	CAF.0	RGCC
GPC1	1.80072e-16	-0.367661	0.43	0.478	3.60145e-13	CAF.0	GPC1
STRA6	4.72592e-16	0.270579	0.279	0.201	9.45185e-13	CAF.0	STRA6
PTP4A1	8.06608e-16	-0.290485	0.482	0.529	1.61322e-12	CAF.0	PTP4A1
SIK1	8.25202e-16	-0.262382	0.444	0.492	1.6504e-12	CAF.0	SIK1
CILP	2.09369e-15	0.27738	0.413	0.322	4.18738e-12	CAF.0	CILP
RAPGEF5	2.37756e-15	0.29457	0.318	0.238	4.75511e-12	CAF.0	RAPGEF5
SOX6	1.07448e-14	0.340089	0.265	0.179	2.14897e-11	CAF.0	SOX6
IGLL5	1.69947e-14	-0.389827	0.551	0.585	3.39894e-11	CAF.0	IGLL5
SLPI	2.45769e-14	-0.29001	0.443	0.49	4.91539e-11	CAF.0	SLPI
HMGA1	4.18185e-13	-0.328742	0.307	0.35	8.36371e-10	CAF.0	HMGA1
SMIM22	2.42622e-12	-0.263435	0.36	0.401	4.85243e-09	CAF.0	SMIM22
SYNPO2	2.44647e-12	0.349983	0.45	0.37	4.89294e-09	CAF.0	SYNPO2
ADRA2A	3.69258e-12	-0.329126	0.314	0.345	7.38516e-09	CAF.0	ADRA2A
RGS2	2.57586e-11	-0.270297	0.52	0.555	5.15171e-08	CAF.0	RGS2
RGS1	3.02579e-11	-0.257386	0.526	0.557	6.05158e-08	CAF.0	RGS1
ACKR3	4.886e-11	-0.387002	0.253	0.298	9.772e-08	CAF.0	ACKR3
SCD	1.47585e-10	-0.26048	0.262	0.29	2.95171e-07	CAF.0	SCD
RASL11B	2.0959e-10	0.27985	0.34	0.268	4.1918e-07	CAF.0	RASL11B
TUBB2A	2.4339e-10	-0.267492	0.351	0.387	4.8678e-07	CAF.0	TUBB2A
KIAA0040	4.45358e-09	0.259726	0.335	0.268	8.90716e-06	CAF.0	KIAA0040
NR1D1	6.90269e-09	-0.27089	0.268	0.298	1.38054e-05	CAF.0	NR1D1
PYCR1	4.01723e-08	-0.259825	0.391	0.414	8.03445e-05	CAF.0	PYCR1
SAA1	9.50103e-08	-0.282667	0.288	0.327	0.000190021	CAF.0	SAA1
RAMP1	1.02819e-07	0.344385	0.519	0.488	0.000205639	CAF.0	RAMP1
UPP1	1.63517e-07	-0.396487	0.337	0.377	0.000327034	CAF.0	UPP1
PDGFD	4.78839e-07	0.259484	0.386	0.32	0.000957678	CAF.0	PDGFD
NMB	1.0229e-05	-0.304863	0.317	0.343	0.0204579	CAF.0	NMB
ENPP1	0.000115375	-0.33094	0.311	0.332	0.23075	CAF.0	ENPP1
STMN2	0.000157741	-0.385766	0.262	0.292	0.315482	CAF.0	STMN2
SEZ6L2	0.000455602	-0.255275	0.235	0.257	0.911204	CAF.0	SEZ6L2
IL6	0.00514625	-0.308017	0.243	0.257	1	CAF.0	IL6
SFRP2	3.00925e-134	-1.40689	0.613	0.942	6.01849e-131	CAF.3	SFRP2
LUM	5.36308e-132	-0.751416	0.858	0.994	1.07262e-128	CAF.3	LUM
APOD.1	1.63699e-118	-1.67293	0.461	0.881	3.27398e-115	CAF.3	APOD
MMP2	3.91134e-106	-1.04523	0.59	0.948	7.82268e-103	CAF.3	MMP2
FBLN1.1	1.1458e-98	-1.03894	0.664	0.929	2.2916e-95	CAF.3	FBLN1
DCN	4.01173e-95	-0.552832	0.92	0.995	8.02346e-92	CAF.3	DCN
COL10A1.1	1.08627e-87	-1.36325	0.34	0.769	2.17255e-84	CAF.3	COL10A1
C3.1	3.021e-85	-1.4679	0.421	0.804	6.042e-82	CAF.3	C3
SERPINF1.1	1.7012e-82	-0.789404	0.748	0.942	3.4024e-79	CAF.3	SERPINF1
CTSK.1	2.24001e-77	-0.91312	0.577	0.907	4.48002e-74	CAF.3	CTSK
OMD	1.20954e-76	-1.25125	0.116	0.574	2.41909e-73	CAF.3	OMD
SFRP4.1	3.13948e-75	-1.41054	0.416	0.784	6.27896e-72	CAF.3	SFRP4
TSHZ2.1	2.50461e-62	-1.04175	0.378	0.75	5.00922e-59	CAF.3	TSHZ2
SOD3.1	1.30924e-60	0.877728	0.863	0.651	2.61849e-57	CAF.3	SOD3
MEG3	1.26988e-59	-0.916798	0.419	0.802	2.53977e-56	CAF.3	MEG3
PDGFRL	2.644e-56	-0.953699	0.209	0.598	5.28799e-53	CAF.3	PDGFRL
ADIRF.1	8.95992e-56	1.00315	0.844	0.689	1.79198e-52	CAF.3	ADIRF
PDGFRA.1	4.48251e-53	-0.933339	0.311	0.672	8.96501e-50	CAF.3	PDGFRA
IGFBP3.1	4.94375e-53	-1.19749	0.408	0.752	9.8875e-50	CAF.3	IGFBP3
MFAP5.1	6.51716e-53	-1.20525	0.256	0.611	1.30343e-49	CAF.3	MFAP5
PDPN.1	8.72137e-49	-0.803379	0.235	0.615	1.74427e-45	CAF.3	PDPN
ITGBL1.1	1.92194e-48	-1.03555	0.239	0.593	3.84389e-45	CAF.3	ITGBL1
CXCL14	5.41108e-48	-1.60504	0.224	0.586	1.08222e-44	CAF.3	CXCL14
SEMA3C.1	2.83735e-47	-0.920233	0.192	0.539	5.6747e-44	CAF.3	SEMA3C
CD55.1	1.63454e-46	-0.869128	0.427	0.73	3.26908e-43	CAF.3	CD55
TAGLN	2.00826e-45	0.384671	0.983	0.952	4.01653e-42	CAF.3	TAGLN
NBL1.1	4.60912e-45	-0.561739	0.755	0.935	9.21823e-42	CAF.3	NBL1
FBLN2	5.61528e-45	-0.868663	0.4	0.707	1.12306e-41	CAF.3	FBLN2
HTRA3.1	6.38515e-45	-0.999113	0.283	0.638	1.27703e-41	CAF.3	HTRA3
NOTCH3	1.91395e-44	0.862094	0.691	0.514	3.82789e-41	CAF.3	NOTCH3
MATN3	6.44923e-44	-1.28976	0.146	0.506	1.28985e-40	CAF.3	MATN3
BOC.1	2.66624e-43	-0.777039	0.142	0.484	5.33248e-40	CAF.3	BOC
COL11A1.1	7.64831e-43	-1.06214	0.283	0.616	1.52966e-39	CAF.3	COL11A1
S100A10	9.36106e-43	-0.49716	0.818	0.957	1.87221e-39	CAF.3	S100A10
ASPN	2.93684e-42	-0.717493	0.562	0.837	5.87369e-39	CAF.3	ASPN
MOXD1.1	6.67237e-42	-0.79318	0.197	0.535	1.33447e-38	CAF.3	MOXD1
COLEC12	2.42377e-40	-0.637188	0.099	0.417	4.84755e-37	CAF.3	COLEC12
COL18A1	4.5164e-40	0.650352	0.789	0.685	9.0328e-37	CAF.3	COL18A1
TINAGL1	1.07432e-39	1.17771	0.524	0.345	2.14864e-36	CAF.3	TINAGL1
CTHRC1.1	4.99227e-39	-0.580946	0.698	0.926	9.98454e-36	CAF.3	CTHRC1
SEPT11	1.1713e-38	-0.598803	0.51	0.805	2.34259e-35	CAF.3	SEPT11
BTG1	3.09156e-38	0.471698	0.896	0.809	6.18312e-35	CAF.3	BTG1
OGN.1	4.11399e-38	-0.787573	0.171	0.5	8.22798e-35	CAF.3	OGN
MAP1B.1	7.60097e-38	0.658276	0.755	0.613	1.52019e-34	CAF.3	MAP1B
MXRA8	1.31743e-37	-0.596655	0.63	0.866	2.63487e-34	CAF.3	MXRA8
MYL9.1	2.08694e-37	0.289662	0.977	0.955	4.17387e-34	CAF.3	MYL9
COL4A1.1	4.21235e-37	0.609742	0.774	0.691	8.42469e-34	CAF.3	COL4A1
COMP	9.71483e-37	-1.17056	0.228	0.548	1.94297e-33	CAF.3	COMP
MTHFD2	1.29829e-36	0.981054	0.59	0.421	2.59657e-33	CAF.3	MTHFD2
TNC	2.59589e-36	1.29175	0.406	0.224	5.19178e-33	CAF.3	TNC
CCL19.1	7.2843e-36	1.70507	0.526	0.345	1.45686e-32	CAF.3	CCL19
MYH11	1.34993e-35	1.43953	0.429	0.257	2.69986e-32	CAF.3	MYH11
MDK	3.14789e-35	-0.602276	0.666	0.872	6.29577e-32	CAF.3	MDK
MFAP2.1	3.7325e-35	-0.693349	0.45	0.727	7.465e-32	CAF.3	MFAP2
LAMA2.1	1.00283e-34	-0.671813	0.144	0.446	2.00565e-31	CAF.3	LAMA2
C11orf96	1.56893e-34	0.665634	0.761	0.6	3.13785e-31	CAF.3	C11orf96
C1QTNF3.1	2.6507e-34	-1.05214	0.239	0.541	5.3014e-31	CAF.3	C1QTNF3
EPAS1	7.64362e-34	0.885278	0.6	0.448	1.52872e-30	CAF.3	EPAS1
IGF1.1	1.15267e-33	-0.861969	0.171	0.472	2.30535e-30	CAF.3	IGF1
CDH11.1	2.61324e-33	-0.633202	0.469	0.747	5.22647e-30	CAF.3	CDH11
CLEC2B.1	1.50273e-32	-0.653817	0.397	0.69	3.00546e-29	CAF.3	CLEC2B
F13A1.1	2.11284e-32	-0.607964	0.093	0.369	4.22568e-29	CAF.3	F13A1
ISM1	9.63438e-32	-0.457915	0.087	0.368	1.92688e-28	CAF.3	ISM1
COL4A2.1	9.81581e-32	0.526167	0.774	0.715	1.96316e-28	CAF.3	COL4A2
VCAN	1.17409e-31	-0.547796	0.67	0.913	2.34819e-28	CAF.3	VCAN
FZD1.1	1.53023e-31	-0.650131	0.224	0.521	3.06046e-28	CAF.3	FZD1
SCN7A.1	3.46938e-31	-0.64104	0.07	0.345	6.93876e-28	CAF.3	SCN7A
COL8A1.1	3.62297e-31	-0.634664	0.501	0.757	7.24594e-28	CAF.3	COL8A1
SPON2	5.08898e-31	-0.593529	0.505	0.831	1.0178e-27	CAF.3	SPON2
RARRES2	7.44076e-31	-0.38937	0.894	0.969	1.48815e-27	CAF.3	RARRES2
MXRA5.1	1.0148e-30	-0.679807	0.433	0.701	2.0296e-27	CAF.3	MXRA5
FBN1	1.52054e-30	-0.600744	0.56	0.796	3.04108e-27	CAF.3	FBN1
GPNMB.1	1.82285e-30	-0.561271	0.588	0.834	3.64571e-27	CAF.3	GPNMB
CAV1.1	2.42797e-30	0.534953	0.803	0.704	4.85594e-27	CAF.3	CAV1
FNDC1.1	7.76236e-30	-0.678863	0.275	0.559	1.55247e-26	CAF.3	FNDC1
FMO1.1	1.05546e-29	-0.467282	0.108	0.367	2.11092e-26	CAF.3	FMO1
GJB2.1	1.99976e-29	-0.691896	0.262	0.568	3.99952e-26	CAF.3	GJB2
TMEM204.1	2.29649e-29	-0.583683	0.321	0.624	4.59299e-26	CAF.3	TMEM204
HTRA1.1	2.51601e-29	-0.555141	0.674	0.878	5.03202e-26	CAF.3	HTRA1
SDC1.1	5.59098e-29	-0.788133	0.29	0.551	1.1182e-25	CAF.3	SDC1
TMEM119.1	6.65477e-29	-0.611275	0.239	0.536	1.33095e-25	CAF.3	TMEM119
A2M.1	1.0547e-28	0.524975	0.822	0.705	2.1094e-25	CAF.3	A2M
PPP1R14A.1	1.13976e-28	0.786739	0.634	0.498	2.27952e-25	CAF.3	PPP1R14A
CYP1B1.1	2.70414e-28	-0.70484	0.33	0.619	5.40829e-25	CAF.3	CYP1B1
OLFML3.1	2.74559e-28	-0.578143	0.495	0.741	5.49119e-25	CAF.3	OLFML3
RUNX2.1	9.02758e-28	-0.628901	0.218	0.494	1.80552e-24	CAF.3	RUNX2
MT1M.1	1.66097e-27	0.9447	0.619	0.484	3.32195e-24	CAF.3	MT1M
GAS1.1	2.02039e-27	-0.642678	0.319	0.599	4.04077e-24	CAF.3	GAS1
PTGDS.1	1.15132e-26	-1.01419	0.385	0.648	2.30265e-23	CAF.3	PTGDS
FBXO32.1	1.74236e-26	-0.588029	0.412	0.688	3.48472e-23	CAF.3	FBXO32
CCL21	3.41717e-26	2.0506	0.41	0.271	6.83435e-23	CAF.3	CCL21
COL8A2.1	4.2181e-26	-0.587494	0.163	0.431	8.43619e-23	CAF.3	COL8A2
IGF2.1	4.49528e-26	-0.655459	0.116	0.382	8.99056e-23	CAF.3	IGF2
COL1A2	2.74331e-25	-0.300453	0.968	0.992	5.48662e-22	CAF.3	COL1A2
PLAT	6.03601e-25	-0.561625	0.416	0.692	1.2072e-21	CAF.3	PLAT
PERP.1	8.27822e-25	-0.52862	0.395	0.653	1.65564e-21	CAF.3	PERP
ALDH1A1.1	1.16123e-24	-0.552762	0.372	0.643	2.32246e-21	CAF.3	ALDH1A1
SFTA2.1	1.2694e-24	-0.301934	0.072	0.302	2.5388e-21	CAF.3	SFTA2
SERPINE2.1	2.74138e-24	-0.742441	0.288	0.542	5.48275e-21	CAF.3	SERPINE2
CILP.1	1.63003e-23	-0.484095	0.137	0.377	3.26006e-20	CAF.3	CILP
ANGPT2	2.21368e-23	1.10677	0.362	0.235	4.42736e-20	CAF.3	ANGPT2
LHFPL6.1	2.67386e-23	0.515309	0.791	0.738	5.34773e-20	CAF.3	LHFPL6
FBLN5.1	3.77405e-23	-0.576788	0.315	0.57	7.5481e-20	CAF.3	FBLN5
IQCA1	5.56359e-23	-0.25204	0.059	0.275	1.11272e-19	CAF.3	IQCA1
MGST1.1	7.40803e-23	-0.342697	0.146	0.397	1.48161e-19	CAF.3	MGST1
LRRC15.1	8.54045e-23	-0.562377	0.121	0.365	1.70809e-19	CAF.3	LRRC15
INHBA.1	1.18431e-22	-0.575968	0.507	0.757	2.36861e-19	CAF.3	INHBA
SVEP1.1	1.22595e-22	-0.436671	0.161	0.409	2.45189e-19	CAF.3	SVEP1
LOXL1.1	1.52405e-22	-0.508892	0.48	0.704	3.04809e-19	CAF.3	LOXL1
CSRP2	1.66385e-22	0.878049	0.524	0.414	3.3277e-19	CAF.3	CSRP2
PTGIS.1	1.79822e-22	-0.444172	0.186	0.437	3.59644e-19	CAF.3	PTGIS
ARL4C.1	2.25991e-22	-0.566697	0.283	0.534	4.51982e-19	CAF.3	ARL4C
CNTN1	3.61934e-22	-0.501367	0.101	0.349	7.23868e-19	CAF.3	CNTN1
CADM1.1	3.95654e-22	-0.379209	0.137	0.382	7.91307e-19	CAF.3	CADM1
LEPR.1	4.10905e-22	-0.445677	0.091	0.323	8.2181e-19	CAF.3	LEPR
RARRES1.1	5.67461e-22	-0.659342	0.376	0.617	1.13492e-18	CAF.3	RARRES1
ALDH1A3.1	1.20225e-21	-0.687469	0.154	0.41	2.40451e-18	CAF.3	ALDH1A3
LGALS3	1.45187e-21	-0.397291	0.751	0.903	2.90374e-18	CAF.3	LGALS3
WNT2.1	1.67014e-21	-0.459272	0.129	0.364	3.34028e-18	CAF.3	WNT2
SPOCK1	2.26131e-21	-0.483544	0.245	0.496	4.52263e-18	CAF.3	SPOCK1
COL6A3	2.36832e-21	-0.430968	0.81	0.968	4.73664e-18	CAF.3	COL6A3
DPT.1	2.81085e-21	-0.729852	0.222	0.474	5.6217e-18	CAF.3	DPT
MYLK.1	4.05958e-21	0.554077	0.708	0.623	8.11915e-18	CAF.3	MYLK
GPX3.1	6.01954e-21	0.832653	0.577	0.462	1.20391e-17	CAF.3	GPX3
CD44.1	6.55631e-21	0.602707	0.66	0.569	1.31126e-17	CAF.3	CD44
PDGFRB	9.91286e-21	0.404273	0.808	0.748	1.98257e-17	CAF.3	PDGFRB
SLC6A6	1.0768e-20	-0.65828	0.256	0.498	2.1536e-17	CAF.3	SLC6A6
ACTA2.1	1.26602e-20	0.300205	0.947	0.912	2.53204e-17	CAF.3	ACTA2
DIO2.1	1.921e-20	-0.619736	0.216	0.451	3.842e-17	CAF.3	DIO2
IGFL2.1	2.56193e-20	-0.766623	0.127	0.386	5.12386e-17	CAF.3	IGFL2
PODN.1	3.82944e-20	-0.480656	0.311	0.562	7.65888e-17	CAF.3	PODN
CILP2	5.54542e-20	-0.355638	0.074	0.294	1.10908e-16	CAF.3	CILP2
CRIP1	5.8294e-20	0.829562	0.531	0.433	1.16588e-16	CAF.3	CRIP1
SGCA	9.93458e-20	0.802209	0.292	0.188	1.98692e-16	CAF.3	SGCA
PDZK1IP1.1	1.06042e-19	-0.351963	0.159	0.386	2.12085e-16	CAF.3	PDZK1IP1
CTGF	1.18858e-19	-0.46988	0.803	0.904	2.37717e-16	CAF.3	CTGF
NR2F1.1	2.92084e-19	-0.466464	0.262	0.505	5.84169e-16	CAF.3	NR2F1
SLIT2.1	4.48586e-19	-0.417667	0.209	0.444	8.97171e-16	CAF.3	SLIT2
COL1A1	6.28166e-19	-0.307886	0.937	0.985	1.25633e-15	CAF.3	COL1A1
COPZ2	6.58193e-19	-0.386306	0.266	0.496	1.31639e-15	CAF.3	COPZ2
PDK4.1	1.03141e-18	0.873961	0.535	0.423	2.06282e-15	CAF.3	PDK4
CDC42EP3.1	1.0946e-18	-0.407769	0.292	0.526	2.18919e-15	CAF.3	CDC42EP3
ID4	1.11017e-18	0.891629	0.493	0.399	2.22034e-15	CAF.3	ID4
RASL11B.1	1.539e-18	-0.288864	0.099	0.313	3.078e-15	CAF.3	RASL11B
LTBP1.1	1.71941e-18	0.448538	0.725	0.65	3.43881e-15	CAF.3	LTBP1
THBS2.1	1.72035e-18	-0.443538	0.647	0.846	3.44069e-15	CAF.3	THBS2
MT1F	1.85446e-18	0.815606	0.478	0.377	3.70892e-15	CAF.3	MT1F
COL12A1.1	1.87669e-18	-0.571707	0.526	0.707	3.75338e-15	CAF.3	COL12A1
ALDH2.1	2.5633e-18	-0.383645	0.33	0.571	5.1266e-15	CAF.3	ALDH2
COL3A1	3.57912e-18	-0.305311	0.903	0.987	7.15824e-15	CAF.3	COL3A1
CDKN1C	4.80454e-18	-0.324133	0.197	0.436	9.60909e-15	CAF.3	CDKN1C
ADRA2A.1	8.84503e-18	-0.332635	0.129	0.344	1.76901e-14	CAF.3	ADRA2A
SMOC2	1.14885e-17	-0.400545	0.334	0.59	2.2977e-14	CAF.3	SMOC2
LXN.1	1.46312e-17	-0.541838	0.349	0.566	2.92624e-14	CAF.3	LXN
CRISPLD1	1.49181e-17	-0.401408	0.123	0.343	2.98362e-14	CAF.3	CRISPLD1
CFD.1	1.65858e-17	-0.673185	0.3	0.513	3.31716e-14	CAF.3	CFD
RPS4Y1.1	2.1898e-17	-0.504811	0.402	0.658	4.3796e-14	CAF.3	RPS4Y1
GOLM1.1	2.29265e-17	-0.379106	0.294	0.514	4.5853e-14	CAF.3	GOLM1
HAND2.1	2.30387e-17	-0.277381	0.22	0.456	4.60774e-14	CAF.3	HAND2
THSD4.1	2.47986e-17	-0.310124	0.108	0.316	4.95972e-14	CAF.3	THSD4
RGCC.1	2.64247e-17	-0.504004	0.372	0.595	5.28493e-14	CAF.3	RGCC
STEAP1	2.67261e-17	-0.415408	0.347	0.578	5.34522e-14	CAF.3	STEAP1
ANXA2	2.82789e-17	-0.266711	0.922	0.966	5.65578e-14	CAF.3	ANXA2
GPRC5A	4.0326e-17	-0.441458	0.161	0.384	8.06519e-14	CAF.3	GPRC5A
PHLDA3	4.09405e-17	-0.379972	0.355	0.591	8.18811e-14	CAF.3	PHLDA3
DDIT3	4.67871e-17	-0.340693	0.268	0.509	9.35743e-14	CAF.3	DDIT3
ELN.1	5.04375e-17	-0.46197	0.378	0.602	1.00875e-13	CAF.3	ELN
SLC12A8	5.25706e-17	-0.409707	0.161	0.379	1.05141e-13	CAF.3	SLC12A8
ABCA6.1	5.98055e-17	-0.474246	0.11	0.339	1.19611e-13	CAF.3	ABCA6
CDKN2A.1	1.11339e-16	-0.288806	0.099	0.305	2.22677e-13	CAF.3	CDKN2A
TIMP3	1.19268e-16	-0.388805	0.763	0.909	2.38536e-13	CAF.3	TIMP3
ISLR	1.33055e-16	-0.402749	0.636	0.825	2.66109e-13	CAF.3	ISLR
ITGA11.1	1.51682e-16	-0.477251	0.15	0.366	3.03365e-13	CAF.3	ITGA11
GADD45A.1	2.32166e-16	-0.407752	0.4	0.626	4.64331e-13	CAF.3	GADD45A
DHRS3.1	2.80185e-16	-0.296412	0.186	0.396	5.6037e-13	CAF.3	DHRS3
ITGA1.1	4.55263e-16	0.518796	0.596	0.51	9.10525e-13	CAF.3	ITGA1
LOX	4.91689e-16	-0.388995	0.402	0.629	9.83378e-13	CAF.3	LOX
OAF.1	6.95485e-16	-0.44814	0.268	0.484	1.39097e-12	CAF.3	OAF
PLAU.1	9.74002e-16	-0.470061	0.393	0.615	1.948e-12	CAF.3	PLAU
NEGR1.1	1.02998e-15	-0.457445	0.116	0.347	2.05997e-12	CAF.3	NEGR1
LINC01705.1	1.24273e-15	-0.267422	0.144	0.333	2.48547e-12	CAF.3	LINC01705
PLN.1	1.2644e-15	0.911714	0.44	0.352	2.52879e-12	CAF.3	PLN
APOE.1	2.79089e-15	0.544383	0.805	0.762	5.58178e-12	CAF.3	APOE
CRYAB	2.93109e-15	0.603449	0.6	0.534	5.86219e-12	CAF.3	CRYAB
MAF.1	3.57483e-15	-0.351518	0.228	0.445	7.14966e-12	CAF.3	MAF
ITM2A.1	3.57797e-15	-0.487504	0.201	0.41	7.15594e-12	CAF.3	ITM2A
ADAMTS1.1	3.59945e-15	0.60129	0.507	0.4	7.19889e-12	CAF.3	ADAMTS1
XIST.1	4.04697e-15	0.567703	0.531	0.432	8.09394e-12	CAF.3	XIST
EVI2A.1	4.75237e-15	-0.326639	0.156	0.354	9.50473e-12	CAF.3	EVI2A
THBS4.1	6.00064e-15	-0.809747	0.144	0.362	1.20013e-11	CAF.3	THBS4
DEPTOR	1.04007e-14	-0.259864	0.11	0.302	2.08015e-11	CAF.3	DEPTOR
HCFC1R1.1	1.13935e-14	-0.345415	0.674	0.837	2.2787e-11	CAF.3	HCFC1R1
KCNQ1OT1.1	1.16359e-14	-0.567956	0.302	0.515	2.32718e-11	CAF.3	KCNQ1OT1
PNRC1	2.82722e-14	0.285758	0.839	0.834	5.65444e-11	CAF.3	PNRC1
CTRB2.1	4.54226e-14	0.506748	0.554	0.469	9.08452e-11	CAF.3	CTRB2
C12orf75.1	4.75816e-14	0.592597	0.59	0.532	9.51632e-11	CAF.3	C12orf75
CYR61	6.08608e-14	-0.392993	0.717	0.858	1.21722e-10	CAF.3	CYR61
BRI3.1	6.61404e-14	-0.337822	0.507	0.713	1.32281e-10	CAF.3	BRI3
S1PR3	9.35526e-14	0.690747	0.349	0.258	1.87105e-10	CAF.3	S1PR3
TMEM158.1	1.22953e-13	-0.329659	0.285	0.496	2.45907e-10	CAF.3	TMEM158
GJA1.1	1.40167e-13	-0.431894	0.378	0.574	2.80334e-10	CAF.3	GJA1
THY1	1.41519e-13	-0.32148	0.696	0.892	2.83038e-10	CAF.3	THY1
HLA-DRA	1.58982e-13	0.250429	0.797	0.776	3.17964e-10	CAF.3	HLA-DRA
CCL2	1.95155e-13	0.731236	0.564	0.494	3.90311e-10	CAF.3	CCL2
CST1	2.09866e-13	-1.1543	0.08	0.337	4.19732e-10	CAF.3	CST1
H2AFZ.1	2.20615e-13	0.28226	0.812	0.797	4.41231e-10	CAF.3	H2AFZ
STMN2.1	2.95627e-13	-0.500814	0.087	0.291	5.91253e-10	CAF.3	STMN2
GGT5.1	3.00065e-13	0.358145	0.738	0.662	6.0013e-10	CAF.3	GGT5
FXYD6.1	3.04557e-13	-0.294965	0.319	0.53	6.09114e-10	CAF.3	FXYD6
SRGN	5.26623e-13	0.466973	0.628	0.607	1.05325e-09	CAF.3	SRGN
DPEP1.1	7.15929e-13	-0.822923	0.057	0.299	1.43186e-09	CAF.3	DPEP1
CSRP1	9.02185e-13	0.35511	0.719	0.7	1.80437e-09	CAF.3	CSRP1
CRABP2.1	1.10756e-12	-0.280151	0.307	0.513	2.21511e-09	CAF.3	CRABP2
NR2F2.1	2.01169e-12	0.377865	0.698	0.648	4.02337e-09	CAF.3	NR2F2
HSD17B6.1	2.15365e-12	-0.273133	0.114	0.302	4.3073e-09	CAF.3	HSD17B6
EGLN3.1	2.1604e-12	-0.304911	0.154	0.346	4.32079e-09	CAF.3	EGLN3
MEST.1	3.06597e-12	-0.330932	0.226	0.419	6.13193e-09	CAF.3	MEST
GPBAR1.1	3.61054e-12	-0.341702	0.085	0.252	7.22108e-09	CAF.3	GPBAR1
PDGFD.1	4.54364e-12	-0.305825	0.171	0.36	9.08728e-09	CAF.3	PDGFD
RIN2.1	1.00471e-11	-0.3972	0.271	0.462	2.00942e-08	CAF.3	RIN2
ADAMTS4	1.06555e-11	0.594371	0.408	0.329	2.13111e-08	CAF.3	ADAMTS4
SHISA2	1.50569e-11	-0.353547	0.114	0.303	3.01138e-08	CAF.3	SHISA2
BASP1.1	1.70148e-11	-0.283457	0.397	0.61	3.40295e-08	CAF.3	BASP1
MMP11.1	2.02447e-11	-0.554361	0.535	0.713	4.04893e-08	CAF.3	MMP11
C16orf89.1	2.07075e-11	-0.32832	0.093	0.257	4.1415e-08	CAF.3	C16orf89
FIBIN.1	2.88766e-11	-0.299414	0.431	0.629	5.77532e-08	CAF.3	FIBIN
PRDM1	3.1811e-11	-0.286656	0.15	0.331	6.3622e-08	CAF.3	PRDM1
SPRY1.1	4.77394e-11	-0.359961	0.446	0.632	9.54788e-08	CAF.3	SPRY1
RGS5	7.22033e-11	0.797868	0.505	0.463	1.44407e-07	CAF.3	RGS5
SAA1.1	1.11265e-10	-0.304835	0.146	0.32	2.2253e-07	CAF.3	SAA1
SAMD11.1	1.1177e-10	-0.256025	0.123	0.305	2.23541e-07	CAF.3	SAMD11
FSTL1	1.18033e-10	-0.32125	0.746	0.9	2.36066e-07	CAF.3	FSTL1
FXYD1.1	1.51423e-10	0.4902	0.545	0.49	3.02846e-07	CAF.3	FXYD1
NDRG1	1.68761e-10	-0.375118	0.364	0.554	3.37521e-07	CAF.3	NDRG1
LMOD1	2.13031e-10	0.779721	0.419	0.365	4.26061e-07	CAF.3	LMOD1
ID2.1	2.73563e-10	-0.44878	0.385	0.556	5.47127e-07	CAF.3	ID2
RBP4	4.00083e-10	-0.259984	0.091	0.269	8.00166e-07	CAF.3	RBP4
FGL2.1	4.26765e-10	-0.340226	0.104	0.287	8.53529e-07	CAF.3	FGL2
MCAM	6.61813e-10	0.831452	0.326	0.263	1.32363e-06	CAF.3	MCAM
ANGPTL1.1	8.15548e-10	0.902973	0.334	0.276	1.6311e-06	CAF.3	ANGPTL1
PLAUR.1	8.43582e-10	-0.337621	0.493	0.661	1.68716e-06	CAF.3	PLAUR
HERPUD1	8.75864e-10	-0.304804	0.651	0.802	1.75173e-06	CAF.3	HERPUD1
IGFBP2	1.11045e-09	0.597562	0.567	0.538	2.22091e-06	CAF.3	IGFBP2
ACKR3.1	1.33694e-09	-0.419732	0.108	0.289	2.67388e-06	CAF.3	ACKR3
PTGIR.1	1.41424e-09	0.54075	0.368	0.311	2.82847e-06	CAF.3	PTGIR
MMP19.1	1.60835e-09	-0.250808	0.29	0.462	3.2167e-06	CAF.3	MMP19
TFPI.1	1.75976e-09	0.42497	0.641	0.628	3.51952e-06	CAF.3	TFPI
LAMP5.1	1.86581e-09	-0.25793	0.285	0.466	3.73162e-06	CAF.3	LAMP5
ISG15.1	2.96691e-09	0.299576	0.696	0.728	5.93382e-06	CAF.3	ISG15
SNCG	3.21766e-09	0.838035	0.319	0.266	6.43532e-06	CAF.3	SNCG
CST2.1	4.24571e-09	-0.394992	0.14	0.314	8.49143e-06	CAF.3	CST2
PHLDA1.1	6.76382e-09	0.294388	0.662	0.642	1.35276e-05	CAF.3	PHLDA1
KLF6.1	7.37666e-09	-0.302195	0.683	0.827	1.47533e-05	CAF.3	KLF6
F2R.1	1.01678e-08	-0.353911	0.457	0.621	2.03355e-05	CAF.3	F2R
PLAC9.1	1.02456e-08	0.316452	0.636	0.587	2.04912e-05	CAF.3	PLAC9
MMP14.1	1.07348e-08	-0.330364	0.71	0.858	2.14695e-05	CAF.3	MMP14
COL7A1	1.11743e-08	0.355295	0.254	0.201	2.23487e-05	CAF.3	COL7A1
TXNIP.1	1.156e-08	-0.280513	0.793	0.892	2.312e-05	CAF.3	TXNIP
CCDC80.1	1.3729e-08	-0.251806	0.865	0.92	2.7458e-05	CAF.3	CCDC80
F3.1	1.5158e-08	-0.291015	0.372	0.55	3.0316e-05	CAF.3	F3
CNN1	1.95236e-08	0.673868	0.442	0.403	3.90471e-05	CAF.3	CNN1
RGS2.1	2.23876e-08	-0.358116	0.389	0.549	4.47752e-05	CAF.3	RGS2
RCAN1.1	2.46836e-08	-0.259433	0.317	0.475	4.93673e-05	CAF.3	RCAN1
COL5A2.1	2.49677e-08	-0.299496	0.727	0.877	4.99354e-05	CAF.3	COL5A2
EPHA3.1	3.48536e-08	-0.289752	0.156	0.315	6.97071e-05	CAF.3	EPHA3
COL5A3	4.37633e-08	0.496321	0.292	0.246	8.75266e-05	CAF.3	COL5A3
ZFAS1	4.39388e-08	-0.260479	0.818	0.909	8.78776e-05	CAF.3	ZFAS1
GAS6.1	5.03782e-08	-0.274021	0.617	0.772	0.000100756	CAF.3	GAS6
SOX4.1	5.415e-08	-0.343061	0.554	0.688	0.0001083	CAF.3	SOX4
SERPINH1	9.8596e-08	-0.290752	0.744	0.907	0.000197192	CAF.3	SERPINH1
EBF1.1	1.31762e-07	0.648295	0.391	0.354	0.000263525	CAF.3	EBF1
MRPS6.1	1.49539e-07	-0.270795	0.359	0.515	0.000299079	CAF.3	MRPS6
UAP1	1.86097e-07	-0.253373	0.364	0.517	0.000372194	CAF.3	UAP1
MMP7.1	2.11706e-07	-0.317326	0.429	0.581	0.000423412	CAF.3	MMP7
NUAK1.1	2.16459e-07	-0.328859	0.224	0.387	0.000432918	CAF.3	NUAK1
GSN.1	2.18749e-07	-0.299921	0.873	0.936	0.000437498	CAF.3	GSN
HOPX	2.6415e-07	-0.297785	0.533	0.699	0.000528301	CAF.3	HOPX
WDR74	2.69127e-07	0.547506	0.493	0.474	0.000538253	CAF.3	WDR74
ZBTB16.1	3.09861e-07	0.701642	0.436	0.416	0.000619722	CAF.3	ZBTB16
HSD11B1.1	3.27198e-07	-0.289956	0.209	0.37	0.000654395	CAF.3	HSD11B1
TCF4	3.74568e-07	-0.253138	0.719	0.831	0.000749137	CAF.3	TCF4
SNORD3A.1	3.84977e-07	0.597763	0.465	0.439	0.000769954	CAF.3	SNORD3A
TPPP3	5.01412e-07	0.715032	0.385	0.352	0.00100282	CAF.3	TPPP3
ADAMTSL2.1	5.9765e-07	-0.331132	0.118	0.286	0.0011953	CAF.3	ADAMTSL2
EMP1.1	6.45747e-07	-0.281075	0.617	0.775	0.00129149	CAF.3	EMP1
COL5A1.1	6.88244e-07	-0.264514	0.615	0.816	0.00137649	CAF.3	COL5A1
SYNPO2.1	7.13144e-07	0.567242	0.423	0.405	0.00142629	CAF.3	SYNPO2
HLA-DPB1	9.43406e-07	0.353846	0.573	0.554	0.00188681	CAF.3	HLA-DPB1
ANKRD28.1	9.52083e-07	-0.282455	0.313	0.467	0.00190417	CAF.3	ANKRD28
PDLIM3.1	1.97946e-06	0.256188	0.691	0.715	0.00395892	CAF.3	PDLIM3
MMP9	2.80543e-06	0.289985	0.125	0.25	0.00561085	CAF.3	MMP9
ACTG2.1	2.85815e-06	0.701941	0.357	0.323	0.0057163	CAF.3	ACTG2
KCNJ8.1	3.21646e-06	0.665279	0.364	0.34	0.00643293	CAF.3	KCNJ8
FILIP1	3.41483e-06	0.551522	0.3	0.268	0.00682967	CAF.3	FILIP1
PTP4A3	3.45049e-06	0.717626	0.345	0.317	0.00690098	CAF.3	PTP4A3
TGFBI.1	3.52539e-06	0.290475	0.619	0.604	0.00705078	CAF.3	TGFBI
SERPINA1.1	3.71235e-06	-0.304259	0.364	0.499	0.0074247	CAF.3	SERPINA1
RHOB	3.74739e-06	0.3543	0.609	0.602	0.00749479	CAF.3	RHOB
ADGRF5	4.27843e-06	0.761091	0.29	0.254	0.00855687	CAF.3	ADGRF5
COL15A1.1	5.94798e-06	0.37832	0.543	0.533	0.011896	CAF.3	COL15A1
CHN1.1	7.10514e-06	0.462998	0.436	0.41	0.0142103	CAF.3	CHN1
CDKN2B	7.86034e-06	-0.291406	0.131	0.282	0.0157207	CAF.3	CDKN2B
DEPP1	8.34576e-06	0.567018	0.617	0.635	0.0166915	CAF.3	DEPP1
CXCR4	1.23267e-05	0.301201	0.552	0.533	0.0246533	CAF.3	CXCR4
TCIM.1	1.24215e-05	0.475574	0.531	0.54	0.024843	CAF.3	TCIM
CD82.1	1.78485e-05	0.574287	0.37	0.346	0.035697	CAF.3	CD82
CARMN	1.83198e-05	0.656227	0.342	0.317	0.0366395	CAF.3	CARMN
ARHGDIB.1	2.41942e-05	0.31151	0.579	0.574	0.0483883	CAF.3	ARHGDIB
NAMPT	3.57631e-05	0.45352	0.482	0.463	0.0715262	CAF.3	NAMPT
ARHGAP15	3.93225e-05	0.745273	0.321	0.297	0.078645	CAF.3	ARHGAP15
RERG.1	9.39015e-05	0.556355	0.385	0.383	0.187803	CAF.3	RERG
TFPI2	0.000105785	0.302448	0.195	0.319	0.21157	CAF.3	TFPI2
FABP4.1	0.000128306	0.447905	0.315	0.291	0.256613	CAF.3	FABP4
C7.1	0.000133465	-0.380233	0.51	0.602	0.26693	CAF.3	C7
HEYL.1	0.000153039	0.442784	0.364	0.338	0.306077	CAF.3	HEYL
IER3	0.000157438	0.267386	0.482	0.47	0.314875	CAF.3	IER3
EPSTI1	0.00017883	0.280461	0.558	0.585	0.357659	CAF.3	EPSTI1
FILIP1L	0.000255925	0.275824	0.617	0.623	0.51185	CAF.3	FILIP1L
COLEC11.1	0.000300577	-0.304571	0.199	0.329	0.601154	CAF.3	COLEC11
NRXN2.1	0.000437589	-0.256483	0.123	0.254	0.875177	CAF.3	NRXN2
ABL2.1	0.000457947	-0.256142	0.34	0.462	0.915894	CAF.3	ABL2
GMFG	0.000521103	0.41534	0.402	0.392	1	CAF.3	GMFG
NDRG2.1	0.000579014	0.460228	0.45	0.457	1	CAF.3	NDRG2
REG1B.1	0.000638662	0.367468	0.345	0.323	1	CAF.3	REG1B
PCSK1N	0.000664223	-0.315299	0.216	0.355	1	CAF.3	PCSK1N
ANO1.1	0.00102008	0.29631	0.349	0.331	1	CAF.3	ANO1
CCDC102B.1	0.00178297	0.442526	0.309	0.301	1	CAF.3	CCDC102B
PXDN.1	0.00181568	0.273426	0.495	0.506	1	CAF.3	PXDN
STC1	0.00197209	0.418682	0.169	0.26	1	CAF.3	STC1
NFIA.1	0.00252961	0.281726	0.499	0.51	1	CAF.3	NFIA
FOXS1.1	0.00352857	0.410339	0.292	0.289	1	CAF.3	FOXS1
AKR1C1	0.00415894	0.618267	0.252	0.25	1	CAF.3	AKR1C1
PROCR	0.00710515	0.524835	0.353	0.364	1	CAF.3	PROCR
AGT.1	0.0073434	0.469827	0.273	0.278	1	CAF.3	AGT
TNFAIP3	0.00905343	0.501448	0.328	0.342	1	CAF.3	TNFAIP3
GPRC5A.1	2.05674e-132	1.88037	0.878	0.351	4.11348e-129	CAF.4	GPRC5A
HAS1	5.43962e-122	2.30347	0.745	0.228	1.08792e-118	CAF.4	HAS1
KLF4	4.98674e-120	1.9295	0.817	0.25	9.97348e-117	CAF.4	KLF4
SAT1	7.53648e-95	0.911503	1	0.921	1.5073e-91	CAF.4	SAT1
FOSB	8.58585e-93	1.45385	0.932	0.527	1.71717e-89	CAF.4	FOSB
HAS2	2.10072e-86	1.95736	0.683	0.267	4.20143e-83	CAF.4	HAS2
TFPI2.1	6.81828e-85	2.05657	0.698	0.297	1.36366e-81	CAF.4	TFPI2
IGFBP2.1	3.39297e-83	1.36914	0.903	0.527	6.78595e-80	CAF.4	IGFBP2
PLAUR.2	3.82588e-81	1.26464	0.924	0.641	7.65177e-78	CAF.4	PLAUR
KDM6B	4.50415e-80	1.46732	0.727	0.268	9.00829e-77	CAF.4	KDM6B
KLF6.2	1.41888e-77	0.939488	0.978	0.813	2.83777e-74	CAF.4	KLF6
NR4A3	1.19378e-76	1.56092	0.601	0.181	2.38756e-73	CAF.4	NR4A3
ERRFI1.1	5.14227e-75	1.29091	0.892	0.592	1.02845e-71	CAF.4	ERRFI1
NAMPT.1	7.42011e-74	1.37224	0.824	0.451	1.48402e-70	CAF.4	NAMPT
CREM	9.22389e-73	1.59901	0.781	0.434	1.84478e-69	CAF.4	CREM
C11orf96.1	1.58771e-71	1.27142	0.892	0.6	3.17542e-68	CAF.4	C11orf96
LMNA	1.08716e-70	0.750051	0.996	0.907	2.17432e-67	CAF.4	LMNA
NR4A2	2.87616e-70	1.53523	0.633	0.204	5.75232e-67	CAF.4	NR4A2
MEDAG	3.24189e-69	1.63582	0.716	0.362	6.48377e-66	CAF.4	MEDAG
TUBB2A.1	2.26986e-68	1.5744	0.716	0.358	4.53971e-65	CAF.4	TUBB2A
UAP1.1	8.75263e-66	1.31403	0.809	0.496	1.75053e-62	CAF.4	UAP1
TM4SF1.1	5.47237e-65	1.12686	0.896	0.694	1.09447e-61	CAF.4	TM4SF1
MCL1	1.85535e-64	0.859094	0.975	0.785	3.71069e-61	CAF.4	MCL1
CCL2.1	3.19732e-64	1.69747	0.802	0.487	6.39464e-61	CAF.4	CCL2
SGK1	4.24137e-62	1.45362	0.748	0.402	8.48273e-59	CAF.4	SGK1
TNFRSF12A	1.81105e-60	0.937778	0.914	0.671	3.6221e-57	CAF.4	TNFRSF12A
MLLT11	5.5983e-59	1.4369	0.701	0.378	1.11966e-55	CAF.4	MLLT11
CXCL2	4.53009e-58	1.69792	0.662	0.302	9.06017e-55	CAF.4	CXCL2
EMP1.2	5.87317e-56	1.13944	0.91	0.761	1.17463e-52	CAF.4	EMP1
TRIB1	1.0833e-55	1.18842	0.612	0.257	2.16661e-52	CAF.4	TRIB1
PPP1R15A.1	1.39248e-54	0.935933	0.874	0.556	2.78497e-51	CAF.4	PPP1R15A
JUND	1.24969e-53	0.802625	0.953	0.734	2.49938e-50	CAF.4	JUND
SFRP2.1	1.32045e-53	-0.987945	0.781	0.928	2.6409e-50	CAF.4	SFRP2
EIF4A3	1.19512e-52	1.24431	0.791	0.539	2.39025e-49	CAF.4	EIF4A3
S100A10.1	2.87312e-51	0.436367	1	0.947	5.74623e-48	CAF.4	S100A10
IL6.1	3.31697e-51	1.9288	0.543	0.24	6.63395e-48	CAF.4	IL6
MMP19.2	4.45068e-51	1.21777	0.741	0.441	8.90137e-48	CAF.4	MMP19
ID4.1	2.69732e-50	1.36704	0.698	0.393	5.39463e-47	CAF.4	ID4
RDH10	3.10361e-50	1.1903	0.518	0.201	6.20722e-47	CAF.4	RDH10
ALDH1A3.2	6.25463e-50	1.31845	0.698	0.384	1.25093e-46	CAF.4	ALDH1A3
SERPINE1	1.56339e-48	0.997888	0.878	0.634	3.12678e-45	CAF.4	SERPINE1
TUBB4B	3.45061e-48	0.964918	0.799	0.513	6.90122e-45	CAF.4	TUBB4B
ELL2	1.7469e-47	1.16584	0.676	0.372	3.49379e-44	CAF.4	ELL2
PALLD	6.36524e-47	-0.936795	0.568	0.859	1.27305e-43	CAF.4	PALLD
DUSP1	1.11797e-46	0.592268	0.996	0.889	2.23595e-43	CAF.4	DUSP1
DNAJA1	1.3408e-46	0.808708	0.896	0.681	2.68161e-43	CAF.4	DNAJA1
NFATC2	1.41867e-46	1.43605	0.55	0.265	2.83734e-43	CAF.4	NFATC2
REL	3.37695e-46	1.20693	0.622	0.312	6.7539e-43	CAF.4	REL
ADAMTS4.1	2.98031e-45	1.35333	0.615	0.323	5.96063e-42	CAF.4	ADAMTS4
ARID5B	4.59427e-45	0.804736	0.935	0.812	9.18854e-42	CAF.4	ARID5B
CRABP2.2	9.24966e-45	1.13907	0.755	0.491	1.84993e-41	CAF.4	CRABP2
MYC.1	4.55768e-44	1.20347	0.73	0.457	9.11536e-41	CAF.4	MYC
TMEM204.2	6.10194e-44	-1.15774	0.187	0.621	1.22039e-40	CAF.4	TMEM204
RGCC.2	6.14726e-43	1.10034	0.813	0.573	1.22945e-39	CAF.4	RGCC
NR4A1.1	6.80347e-43	0.903246	0.831	0.545	1.36069e-39	CAF.4	NR4A1
MAFF	7.25906e-43	1.07609	0.626	0.318	1.45181e-39	CAF.4	MAFF
EZR	1.26485e-42	1.15513	0.665	0.408	2.52971e-39	CAF.4	EZR
RHOB.1	1.82139e-42	0.813329	0.845	0.593	3.64277e-39	CAF.4	RHOB
SOD2	2.6199e-42	0.955862	0.888	0.686	5.23979e-39	CAF.4	SOD2
SEMA6A	3.15533e-42	1.38103	0.453	0.192	6.31067e-39	CAF.4	SEMA6A
ATF3	3.17677e-42	0.991379	0.694	0.359	6.35354e-39	CAF.4	ATF3
SLC20A1	5.22584e-42	1.03544	0.694	0.399	1.04517e-38	CAF.4	SLC20A1
ABL2.2	6.12033e-41	1.01098	0.737	0.444	1.22407e-37	CAF.4	ABL2
PHLDA1.2	7.49985e-41	0.854893	0.885	0.634	1.49997e-37	CAF.4	PHLDA1
TCF4.1	7.79529e-41	-0.89393	0.561	0.834	1.55906e-37	CAF.4	TCF4
MT2A	5.61329e-40	0.377586	1	0.992	1.12266e-36	CAF.4	MT2A
IGF1.2	6.55209e-40	1.0779	0.719	0.444	1.31042e-36	CAF.4	IGF1
FOSL1	1.4859e-39	1.25612	0.493	0.236	2.97181e-36	CAF.4	FOSL1
SOCS3	9.48339e-39	0.942977	0.773	0.498	1.89668e-35	CAF.4	SOCS3
PIM1	1.34993e-38	1.04777	0.683	0.413	2.69986e-35	CAF.4	PIM1
ALDH1A1.2	4.21493e-38	-1.16121	0.255	0.64	8.42987e-35	CAF.4	ALDH1A1
HOMER1	5.93263e-38	1.0888	0.482	0.211	1.18653e-34	CAF.4	HOMER1
TXNIP.2	4.70569e-37	-0.829995	0.604	0.897	9.41138e-34	CAF.4	TXNIP
IFI27.1	1.7743e-36	0.476257	0.953	0.841	3.5486e-33	CAF.4	IFI27
LRRC59	2.60745e-36	0.813721	0.766	0.537	5.2149e-33	CAF.4	LRRC59
AREG	7.01424e-36	1.46375	0.392	0.159	1.40285e-32	CAF.4	AREG
ARL4A	9.69506e-35	0.88793	0.594	0.325	1.93901e-31	CAF.4	ARL4A
KRT18	1.45408e-34	1.10747	0.698	0.524	2.90815e-31	CAF.4	KRT18
PRELP.1	1.50826e-34	-1.0639	0.371	0.705	3.01651e-31	CAF.4	PRELP
C3.2	2.26668e-34	0.583301	0.971	0.774	4.53336e-31	CAF.4	C3
FRZB.1	3.27153e-34	-1.07653	0.252	0.63	6.54306e-31	CAF.4	FRZB
VEGFA	5.60299e-34	0.887796	0.698	0.428	1.1206e-30	CAF.4	VEGFA
HBEGF	8.10602e-34	0.914935	0.335	0.111	1.6212e-30	CAF.4	HBEGF
TUBA1C.1	9.76213e-34	0.809466	0.759	0.545	1.95243e-30	CAF.4	TUBA1C
PDGFRB.1	1.13099e-32	-0.877614	0.417	0.764	2.26198e-29	CAF.4	PDGFRB
LTBP1.2	1.13458e-32	-0.93847	0.299	0.668	2.26916e-29	CAF.4	LTBP1
LUM.1	3.49623e-32	-0.426017	0.95	0.987	6.99245e-29	CAF.4	LUM
LIF	3.5633e-32	1.16655	0.446	0.219	7.1266e-29	CAF.4	LIF
TIMP1.1	3.78981e-32	0.30674	1	0.995	7.57962e-29	CAF.4	TIMP1
TIMP3.1	6.16094e-32	-0.790044	0.683	0.908	1.23219e-28	CAF.4	TIMP3
HSPA8	1.14422e-31	0.531704	0.935	0.778	2.28845e-28	CAF.4	HSPA8
TRAF4	1.29069e-31	0.834518	0.522	0.275	2.58137e-28	CAF.4	TRAF4
LDHA.1	4.20721e-31	0.332143	0.993	0.942	8.41441e-28	CAF.4	LDHA
ANKRD28.2	9.07885e-31	0.941851	0.691	0.449	1.81577e-27	CAF.4	ANKRD28
MYLK.2	3.15771e-30	-0.918986	0.306	0.64	6.31541e-27	CAF.4	MYLK
PNRC1.1	9.49564e-30	0.521167	0.946	0.83	1.89913e-26	CAF.4	PNRC1
CCDC71L	2.81408e-29	1.19174	0.561	0.348	5.62816e-26	CAF.4	CCDC71L
FBXO32.2	4.19835e-29	-0.918405	0.367	0.682	8.3967e-26	CAF.4	FBXO32
FOS	4.8304e-29	0.495156	0.978	0.871	9.66079e-26	CAF.4	FOS
HTRA1.2	7.86376e-28	-0.695584	0.698	0.872	1.57275e-24	CAF.4	HTRA1
NR2F2.2	7.93911e-28	-0.870637	0.335	0.662	1.58782e-24	CAF.4	NR2F2
POSTN.1	2.29141e-27	-1.04936	0.468	0.739	4.58282e-24	CAF.4	POSTN
C2.1	2.41015e-27	0.942565	0.507	0.288	4.82031e-24	CAF.4	C2
MIR222HG	2.57001e-27	1.06985	0.493	0.29	5.14002e-24	CAF.4	MIR222HG
KRT8	2.66772e-27	0.846249	0.727	0.592	5.33543e-24	CAF.4	KRT8
COL10A1.2	3.38831e-27	-0.861683	0.45	0.754	6.77662e-24	CAF.4	COL10A1
THBS1	4.45564e-27	0.587544	0.885	0.753	8.91128e-24	CAF.4	THBS1
AEBP1.1	5.01496e-27	-0.526329	0.867	0.951	1.00299e-23	CAF.4	AEBP1
MARCKSL1.1	6.22196e-27	0.731194	0.737	0.574	1.24439e-23	CAF.4	MARCKSL1
BAIAP2	1.31621e-26	0.740068	0.46	0.238	2.63242e-23	CAF.4	BAIAP2
MYH9.1	2.30376e-26	-0.652103	0.622	0.858	4.60751e-23	CAF.4	MYH9
JUNB	2.95645e-26	0.426823	0.996	0.887	5.91291e-23	CAF.4	JUNB
PTGS2	3.70056e-26	0.939487	0.381	0.182	7.40112e-23	CAF.4	PTGS2
EFEMP1.1	6.25883e-26	0.644359	0.849	0.687	1.25177e-22	CAF.4	EFEMP1
NFKBIA.1	1.1205e-25	0.530578	0.921	0.8	2.24101e-22	CAF.4	NFKBIA
PTP4A1.1	1.2414e-25	0.785276	0.698	0.501	2.4828e-22	CAF.4	PTP4A1
CEBPB	2.11579e-25	0.348341	0.968	0.908	4.23158e-22	CAF.4	CEBPB
NEXN.1	3.55407e-25	-0.83822	0.385	0.668	7.10814e-22	CAF.4	NEXN
XBP1	5.07101e-25	0.573961	0.853	0.687	1.0142e-21	CAF.4	XBP1
FBN1.1	1.42408e-24	-0.69718	0.561	0.79	2.84816e-21	CAF.4	FBN1
FXYD6.2	1.44414e-24	-0.763301	0.205	0.529	2.88827e-21	CAF.4	FXYD6
PIM3	2.99964e-24	0.820819	0.601	0.399	5.99928e-21	CAF.4	PIM3
DIO2.2	4.41303e-24	-0.900596	0.126	0.449	8.82606e-21	CAF.4	DIO2
ATP1B1	4.57192e-24	0.84	0.651	0.477	9.14385e-21	CAF.4	ATP1B1
ZC3H12A	6.14281e-24	0.715444	0.45	0.239	1.22856e-20	CAF.4	ZC3H12A
NFATC1	8.84066e-24	0.895923	0.439	0.244	1.76813e-20	CAF.4	NFATC1
PHLDA2.1	1.28183e-23	0.873511	0.64	0.463	2.56366e-20	CAF.4	PHLDA2
KLF2	3.20189e-23	0.825274	0.651	0.465	6.40378e-20	CAF.4	KLF2
ZBTB16.2	4.03736e-23	-0.679662	0.122	0.428	8.07471e-20	CAF.4	ZBTB16
IER3.1	4.10244e-23	0.715711	0.665	0.464	8.20487e-20	CAF.4	IER3
FILIP1L.1	6.11173e-23	-0.742172	0.335	0.634	1.22235e-19	CAF.4	FILIP1L
CTRB2.2	2.20605e-22	-1.02713	0.187	0.484	4.41211e-19	CAF.4	CTRB2
GREM1.1	3.19123e-22	-0.846936	0.234	0.547	6.38246e-19	CAF.4	GREM1
APOD.2	3.51419e-22	-0.828896	0.784	0.858	7.02837e-19	CAF.4	APOD
APOE.2	4.99854e-22	0.682579	0.863	0.761	9.99709e-19	CAF.4	APOE
FBLN2.1	5.22295e-22	-0.773155	0.439	0.697	1.04459e-18	CAF.4	FBLN2
CDKN1A	5.46688e-22	0.644326	0.716	0.504	1.09338e-18	CAF.4	CDKN1A
SPP1.1	2.1705e-21	0.379763	0.924	0.806	4.34101e-18	CAF.4	SPP1
MYL9.2	3.09882e-21	-0.408153	0.896	0.958	6.19764e-18	CAF.4	MYL9
ISLR.1	4.19298e-21	-0.641773	0.633	0.82	8.38596e-18	CAF.4	ISLR
TMEM119.2	4.49892e-21	-0.726643	0.227	0.529	8.99784e-18	CAF.4	TMEM119
SGIP1.1	4.54362e-21	-0.786899	0.122	0.43	9.08724e-18	CAF.4	SGIP1
SFRP4.2	6.07267e-21	-0.876963	0.532	0.77	1.21453e-17	CAF.4	SFRP4
PPP1R14A.2	8.93694e-21	-0.874511	0.223	0.517	1.78739e-17	CAF.4	PPP1R14A
LBH	1.02399e-20	-0.711005	0.302	0.589	2.04798e-17	CAF.4	LBH
EDIL3.1	1.50028e-20	-0.723876	0.259	0.553	3.00056e-17	CAF.4	EDIL3
EGR3.1	1.5231e-20	0.692206	0.403	0.208	3.0462e-17	CAF.4	EGR3
LDLR	2.40022e-20	0.864437	0.457	0.279	4.80043e-17	CAF.4	LDLR
EDNRA	3.21608e-20	-0.683135	0.237	0.525	6.43215e-17	CAF.4	EDNRA
PDLIM3.2	4.2184e-20	0.556945	0.813	0.71	8.43681e-17	CAF.4	PDLIM3
PLAC9.2	6.9088e-20	-0.757969	0.313	0.6	1.38176e-16	CAF.4	PLAC9
MOXD1.2	7.13241e-20	-0.721621	0.237	0.525	1.42648e-16	CAF.4	MOXD1
CD44.2	9.95446e-20	0.624619	0.719	0.569	1.99089e-16	CAF.4	CD44
OSR2	1.45295e-19	-0.52149	0.104	0.377	2.90591e-16	CAF.4	OSR2
CHMP1B	1.47192e-19	0.728474	0.633	0.461	2.94385e-16	CAF.4	CHMP1B
TCF21.1	2.00141e-19	-0.694814	0.212	0.497	4.00282e-16	CAF.4	TCF21
GEM.1	2.04461e-19	0.562683	0.82	0.655	4.08923e-16	CAF.4	GEM
FSTL3	4.69431e-19	0.682993	0.608	0.436	9.38863e-16	CAF.4	FSTL3
CYTOR.1	8.28919e-19	0.587635	0.842	0.729	1.65784e-15	CAF.4	CYTOR
RARRES1.2	8.6066e-19	0.539718	0.781	0.596	1.72132e-15	CAF.4	RARRES1
RND3	8.74748e-19	0.625869	0.662	0.466	1.7495e-15	CAF.4	RND3
ENG.1	1.23702e-18	-0.739663	0.356	0.612	2.47403e-15	CAF.4	ENG
ITGBL1.2	1.24015e-18	-0.771341	0.302	0.581	2.48031e-15	CAF.4	ITGBL1
CARMN.1	1.43679e-18	-0.418281	0.083	0.328	2.87357e-15	CAF.4	CARMN
GPX3.2	2.51128e-18	-0.855563	0.205	0.479	5.02257e-15	CAF.4	GPX3
CTSK.2	2.51241e-18	-0.49688	0.759	0.891	5.02482e-15	CAF.4	CTSK
TUBA1B	3.04745e-18	0.296439	0.968	0.91	6.0949e-15	CAF.4	TUBA1B
ENTPD1	3.38162e-18	-0.591014	0.137	0.406	6.76324e-15	CAF.4	ENTPD1
CLPS.1	3.7317e-18	-0.584335	0.086	0.343	7.46339e-15	CAF.4	CLPS
PRSS23.1	3.86475e-18	-0.602607	0.612	0.801	7.7295e-15	CAF.4	PRSS23
THAP2	3.8936e-18	1.12546	0.406	0.243	7.78719e-15	CAF.4	THAP2
HEYL.2	4.32968e-18	-0.571733	0.086	0.349	8.65936e-15	CAF.4	HEYL
INS	4.33744e-18	0.343574	0.946	0.929	8.67487e-15	CAF.4	INS
FZD1.2	5.29043e-18	-0.680646	0.248	0.512	1.05809e-14	CAF.4	FZD1
CXCL3	5.80092e-18	1.18625	0.396	0.229	1.16018e-14	CAF.4	CXCL3
ZFP36.1	5.85012e-18	0.336567	0.971	0.877	1.17002e-14	CAF.4	ZFP36
DKK3	6.10126e-18	-0.59407	0.468	0.704	1.22025e-14	CAF.4	DKK3
LAMA2.2	6.35822e-18	-0.609391	0.158	0.437	1.27164e-14	CAF.4	LAMA2
CRISPLD2.1	6.685e-18	0.484008	0.853	0.707	1.337e-14	CAF.4	CRISPLD2
COL15A1.2	6.72503e-18	-0.800626	0.277	0.543	1.34501e-14	CAF.4	COL15A1
MEST.2	1.13357e-17	0.749496	0.565	0.402	2.26714e-14	CAF.4	MEST
ICAM1	2.30947e-17	0.935721	0.496	0.337	4.61894e-14	CAF.4	ICAM1
TPM1.1	2.46042e-17	-0.431412	0.799	0.932	4.92084e-14	CAF.4	TPM1
MT1E	2.6617e-17	0.35333	0.939	0.912	5.32339e-14	CAF.4	MT1E
B4GALT1	3.79946e-17	0.586819	0.741	0.589	7.59892e-14	CAF.4	B4GALT1
FIBIN.2	3.85787e-17	-0.615222	0.363	0.627	7.71573e-14	CAF.4	FIBIN
EGFL6	1.05261e-16	1.0798	0.41	0.262	2.10521e-13	CAF.4	EGFL6
SEZ6L2.1	1.80711e-16	0.736003	0.392	0.242	3.61422e-13	CAF.4	SEZ6L2
COL4A1.2	1.87584e-16	-0.679342	0.475	0.704	3.75168e-13	CAF.4	COL4A1
F13A1.2	1.96596e-16	-0.562116	0.115	0.361	3.93191e-13	CAF.4	F13A1
NME1	2.15192e-16	0.509411	0.734	0.592	4.30385e-13	CAF.4	NME1
CD9.1	2.75491e-16	0.399496	0.906	0.834	5.50982e-13	CAF.4	CD9
BAG3	2.90374e-16	0.612133	0.514	0.338	5.80748e-13	CAF.4	BAG3
NFKBIZ	3.26554e-16	0.546716	0.532	0.352	6.53109e-13	CAF.4	NFKBIZ
PLVAP.1	3.66536e-16	-0.372519	0.137	0.378	7.33072e-13	CAF.4	PLVAP
MFAP5.2	4.73331e-16	-0.705117	0.338	0.599	9.46662e-13	CAF.4	MFAP5
APCDD1	5.04012e-16	-0.508973	0.147	0.391	1.00802e-12	CAF.4	APCDD1
A2M.2	5.9472e-16	-0.722711	0.511	0.72	1.18944e-12	CAF.4	A2M
CFD.2	8.80945e-16	-0.762495	0.252	0.509	1.76189e-12	CAF.4	CFD
PTK7.1	8.83947e-16	-0.623825	0.41	0.63	1.76789e-12	CAF.4	PTK7
THY1.1	9.09413e-16	-0.395525	0.813	0.883	1.81883e-12	CAF.4	THY1
SCN7A.2	9.8112e-16	-0.570943	0.097	0.337	1.96224e-12	CAF.4	SCN7A
CREB5	1.016e-15	0.972665	0.406	0.26	2.03199e-12	CAF.4	CREB5
COL6A3.1	1.36109e-15	-0.382448	0.932	0.959	2.72218e-12	CAF.4	COL6A3
SEPT11.1	1.77128e-15	-0.500815	0.608	0.794	3.54257e-12	CAF.4	SEPT11
PHLDA3.1	1.86468e-15	-0.573989	0.349	0.585	3.72935e-12	CAF.4	PHLDA3
LRRC17.1	2.17403e-15	-0.543321	0.155	0.405	4.34806e-12	CAF.4	LRRC17
CTRC.1	2.35783e-15	-0.540558	0.09	0.332	4.71566e-12	CAF.4	CTRC
CLDN1	3.34703e-15	0.683964	0.378	0.232	6.69405e-12	CAF.4	CLDN1
COL4A2.2	3.37463e-15	-0.596976	0.518	0.726	6.74926e-12	CAF.4	COL4A2
SLC2A3	4.35475e-15	0.548631	0.64	0.468	8.7095e-12	CAF.4	SLC2A3
SDC2	4.74585e-15	-0.503583	0.568	0.77	9.49169e-12	CAF.4	SDC2
STEAP1.1	5.71144e-15	0.632924	0.662	0.56	1.14229e-11	CAF.4	STEAP1
PLN.2	6.41893e-15	-0.382696	0.133	0.366	1.28379e-11	CAF.4	PLN
HCFC1R1.2	6.59365e-15	-0.451199	0.665	0.833	1.31873e-11	CAF.4	HCFC1R1
SUGCT.1	7.89002e-15	-0.677124	0.198	0.446	1.578e-11	CAF.4	SUGCT
LXN.2	8.84089e-15	0.558363	0.683	0.548	1.76818e-11	CAF.4	LXN
CTRB1.1	1.26092e-14	-0.615293	0.097	0.341	2.52183e-11	CAF.4	CTRB1
ITIH5.1	1.42779e-14	-0.387619	0.104	0.33	2.85558e-11	CAF.4	ITIH5
FKBP5.1	1.71942e-14	-0.551585	0.338	0.575	3.43884e-11	CAF.4	FKBP5
SLC19A2.1	1.955e-14	0.688271	0.518	0.375	3.90999e-11	CAF.4	SLC19A2
PRSS1.1	1.95967e-14	-0.801765	0.162	0.4	3.91935e-11	CAF.4	PRSS1
REG1B.2	2.48488e-14	-0.371958	0.108	0.332	4.96976e-11	CAF.4	REG1B
GP2.1	4.05246e-14	-0.286907	0.079	0.284	8.10492e-11	CAF.4	GP2
FN1.1	5.03107e-14	-0.400354	0.921	0.951	1.00621e-10	CAF.4	FN1
CCL19.2	5.57161e-14	-0.710485	0.129	0.365	1.11432e-10	CAF.4	CCL19
CXCL14.1	6.01613e-14	-1.11085	0.36	0.572	1.20323e-10	CAF.4	CXCL14
EPHA3.2	6.37364e-14	-0.514757	0.079	0.313	1.27473e-10	CAF.4	EPHA3
FBLN5.2	6.78133e-14	-0.62067	0.331	0.563	1.35627e-10	CAF.4	FBLN5
SMOC2.1	6.80987e-14	-0.646745	0.356	0.582	1.36197e-10	CAF.4	SMOC2
CPB1.1	7.23882e-14	-0.47851	0.119	0.345	1.44776e-10	CAF.4	CPB1
CELA3A.1	9.34422e-14	-0.584538	0.094	0.325	1.86884e-10	CAF.4	CELA3A
XIST.2	1.01869e-13	-0.567766	0.187	0.448	2.03737e-10	CAF.4	XIST
FMO2.1	1.08666e-13	-0.526847	0.108	0.341	2.17332e-10	CAF.4	FMO2
COL5A1.2	1.09354e-13	-0.495751	0.662	0.809	2.18707e-10	CAF.4	COL5A1
RGS4	1.09761e-13	0.873181	0.399	0.271	2.19521e-10	CAF.4	RGS4
HLX	1.1746e-13	-0.38644	0.14	0.371	2.34921e-10	CAF.4	HLX
VCAN.1	1.23162e-13	-0.41585	0.831	0.901	2.46325e-10	CAF.4	VCAN
PLA2G1B.1	1.64329e-13	-0.339723	0.104	0.315	3.28658e-10	CAF.4	PLA2G1B
DUSP5	1.65689e-13	0.643434	0.439	0.302	3.31378e-10	CAF.4	DUSP5
GPM6B	1.66009e-13	-0.286987	0.09	0.298	3.32018e-10	CAF.4	GPM6B
CPA1.1	1.76094e-13	-0.428201	0.119	0.336	3.52188e-10	CAF.4	CPA1
UBE2S	2.04705e-13	0.493543	0.349	0.213	4.0941e-10	CAF.4	UBE2S
MMP11.2	2.63785e-13	-0.938433	0.576	0.707	5.27571e-10	CAF.4	MMP11
COL11A1.2	2.64604e-13	-0.73039	0.392	0.603	5.29208e-10	CAF.4	COL11A1
CDC42EP3.2	2.77717e-13	-0.552666	0.295	0.52	5.55433e-10	CAF.4	CDC42EP3
EVI2A.2	3.09636e-13	-0.397837	0.129	0.35	6.19271e-10	CAF.4	EVI2A
CFB.1	3.7074e-13	0.861439	0.482	0.367	7.41479e-10	CAF.4	CFB
PDK4.2	4.19359e-13	-0.664431	0.201	0.438	8.38719e-10	CAF.4	PDK4
CES1	4.36899e-13	-0.41669	0.129	0.351	8.73798e-10	CAF.4	CES1
LMOD1.1	7.12627e-13	-0.441279	0.147	0.376	1.42525e-09	CAF.4	LMOD1
RGS2.2	7.38638e-13	0.666818	0.655	0.535	1.47728e-09	CAF.4	RGS2
RAMP1.1	7.5553e-13	0.455336	0.64	0.497	1.51106e-09	CAF.4	RAMP1
NEGR1.2	7.6092e-13	-0.582825	0.097	0.342	1.52184e-09	CAF.4	NEGR1
MEG3.1	7.70665e-13	0.384959	0.878	0.775	1.54133e-09	CAF.4	MEG3
LINC01705.2	7.8108e-13	-0.402794	0.119	0.329	1.56216e-09	CAF.4	LINC01705
DNAJB1	8.17142e-13	0.45686	0.64	0.474	1.63428e-09	CAF.4	DNAJB1
DUSP4	8.41434e-13	0.600346	0.302	0.192	1.68287e-09	CAF.4	DUSP4
ZMAT3	8.49332e-13	-0.479175	0.255	0.486	1.69866e-09	CAF.4	ZMAT3
HAND2-AS1.1	1.20422e-12	-0.486345	0.14	0.364	2.40844e-09	CAF.4	HAND2-AS1
SNORD3A.2	1.42726e-12	-0.417783	0.227	0.449	2.85451e-09	CAF.4	SNORD3A
HSPB6.1	1.68355e-12	-0.565767	0.223	0.46	3.3671e-09	CAF.4	HSPB6
HSPB8	1.84495e-12	0.731206	0.367	0.242	3.68991e-09	CAF.4	HSPB8
CCDC3	2.21466e-12	-0.254145	0.094	0.291	4.42931e-09	CAF.4	CCDC3
EDNRB.1	2.55155e-12	-0.361066	0.058	0.271	5.1031e-09	CAF.4	EDNRB
PRDM1.1	2.56309e-12	-0.422061	0.112	0.328	5.12618e-09	CAF.4	PRDM1
HMGA1.1	2.95582e-12	0.692441	0.45	0.327	5.91164e-09	CAF.4	HMGA1
LRRC32	3.42739e-12	-0.444627	0.209	0.447	6.85479e-09	CAF.4	LRRC32
RPS4Y1.2	4.66647e-12	0.389856	0.784	0.637	9.33295e-09	CAF.4	RPS4Y1
IGFBP5	5.15804e-12	-0.521651	0.698	0.86	1.03161e-08	CAF.4	IGFBP5
NREP	5.60735e-12	-0.543531	0.381	0.581	1.12147e-08	CAF.4	NREP
PTN.1	5.74819e-12	-0.5492	0.219	0.44	1.14964e-08	CAF.4	PTN
AKAP12.1	5.93778e-12	-0.441149	0.432	0.664	1.18756e-08	CAF.4	AKAP12
IER2	5.96064e-12	0.358047	0.813	0.65	1.19213e-08	CAF.4	IER2
NTM.1	6.28877e-12	-0.505085	0.345	0.564	1.25775e-08	CAF.4	NTM
SUSD2.1	6.50578e-12	-0.319038	0.119	0.329	1.30116e-08	CAF.4	SUSD2
SOD3.2	9.62281e-12	-0.707101	0.511	0.67	1.92456e-08	CAF.4	SOD3
SHISA2.1	1.01508e-11	-0.441208	0.079	0.299	2.03016e-08	CAF.4	SHISA2
DKK1	1.27876e-11	1.21546	0.288	0.184	2.55751e-08	CAF.4	DKK1
LHFPL6.2	1.39012e-11	-0.415447	0.572	0.747	2.78024e-08	CAF.4	LHFPL6
BST2	1.42223e-11	-0.407184	0.687	0.814	2.84445e-08	CAF.4	BST2
PGF.1	1.43432e-11	-0.359784	0.097	0.302	2.86865e-08	CAF.4	PGF
COLEC11.2	1.45595e-11	-0.790725	0.101	0.329	2.91191e-08	CAF.4	COLEC11
SDC1.2	1.64763e-11	-0.610979	0.342	0.543	3.29525e-08	CAF.4	SDC1
FABP4.2	1.71281e-11	-0.277101	0.094	0.3	3.42562e-08	CAF.4	FABP4
FMO1.2	1.8188e-11	-0.291774	0.155	0.359	3.6376e-08	CAF.4	FMO1
MATN3.1	1.90641e-11	-0.791148	0.266	0.492	3.81281e-08	CAF.4	MATN3
HIST1H4C	2.09793e-11	-0.420449	0.317	0.534	4.19586e-08	CAF.4	HIST1H4C
HLA-DRB1	2.63551e-11	0.412869	0.773	0.681	5.27101e-08	CAF.4	HLA-DRB1
PRICKLE1	2.79537e-11	-0.28588	0.144	0.342	5.59075e-08	CAF.4	PRICKLE1
CNTN1.1	2.86195e-11	-0.441624	0.126	0.342	5.7239e-08	CAF.4	CNTN1
SYCN.1	3.16884e-11	-0.395058	0.076	0.271	6.33768e-08	CAF.4	SYCN
IGLL5.1	3.18776e-11	-0.745551	0.403	0.576	6.37552e-08	CAF.4	IGLL5
LRRC15.2	3.40704e-11	-0.474311	0.144	0.358	6.81408e-08	CAF.4	LRRC15
ISM1.1	3.96632e-11	-0.403302	0.147	0.358	7.93263e-08	CAF.4	ISM1
SCRG1.1	3.96964e-11	-0.398812	0.18	0.396	7.93928e-08	CAF.4	SCRG1
MX2	3.99276e-11	-0.340929	0.119	0.32	7.98552e-08	CAF.4	MX2
ISG15.2	4.48875e-11	-0.484347	0.514	0.734	8.97749e-08	CAF.4	ISG15
TCIM.2	5.16737e-11	-0.413075	0.317	0.547	1.03347e-07	CAF.4	TCIM
CTHRC1.2	5.17699e-11	-0.315953	0.881	0.914	1.0354e-07	CAF.4	CTHRC1
WISP2	5.98306e-11	-0.446973	0.072	0.282	1.19661e-07	CAF.4	WISP2
IRF1	6.08669e-11	0.456088	0.381	0.256	1.21734e-07	CAF.4	IRF1
PPY	7.67076e-11	-0.304242	0.129	0.324	1.53415e-07	CAF.4	PPY
IFIT3	8.12614e-11	-0.446729	0.133	0.336	1.62523e-07	CAF.4	IFIT3
PNLIP.1	9.97602e-11	-0.403342	0.076	0.266	1.9952e-07	CAF.4	PNLIP
LAMP5.2	1.07984e-10	-0.495515	0.255	0.462	2.15969e-07	CAF.4	LAMP5
SPRY1.2	1.14299e-10	-0.482361	0.424	0.628	2.28599e-07	CAF.4	SPRY1
MME.1	1.1535e-10	-0.278574	0.083	0.257	2.30699e-07	CAF.4	MME
ANTXR1.1	1.21902e-10	-0.45954	0.583	0.743	2.43805e-07	CAF.4	ANTXR1
CST2.2	1.39501e-10	-0.611455	0.101	0.311	2.79002e-07	CAF.4	CST2
ARHGAP15.1	1.41186e-10	-0.265719	0.115	0.306	2.82373e-07	CAF.4	ARHGAP15
ADRA2A.2	1.49539e-10	-0.329025	0.144	0.338	2.99077e-07	CAF.4	ADRA2A
GRP.1	1.58257e-10	-0.448295	0.083	0.279	3.16514e-07	CAF.4	GRP
FGF7	1.60754e-10	0.602345	0.683	0.624	3.21508e-07	CAF.4	FGF7
IL32.1	1.9617e-10	-0.348626	0.77	0.889	3.92339e-07	CAF.4	IL32
CCL21.1	2.22148e-10	-0.367711	0.101	0.286	4.44295e-07	CAF.4	CCL21
CPXM2.1	2.22763e-10	-0.391661	0.097	0.307	4.45526e-07	CAF.4	CPXM2
EFHD2	2.26003e-10	0.561911	0.442	0.333	4.52006e-07	CAF.4	EFHD2
PTGIS.2	2.36952e-10	0.649368	0.522	0.418	4.73903e-07	CAF.4	PTGIS
C19orf33	2.61101e-10	0.707831	0.507	0.416	5.22202e-07	CAF.4	C19orf33
ADAMTSL2.2	2.62422e-10	-0.479748	0.068	0.284	5.24845e-07	CAF.4	ADAMTSL2
DEPP1.1	2.77552e-10	-0.596954	0.457	0.641	5.55104e-07	CAF.4	DEPP1
PDGFRA.2	4.06005e-10	-0.475913	0.475	0.656	8.1201e-07	CAF.4	PDGFRA
SPOCK1.1	4.40559e-10	-0.431244	0.288	0.488	8.81119e-07	CAF.4	SPOCK1
IQGAP2.1	4.40911e-10	-0.303482	0.104	0.291	8.81823e-07	CAF.4	IQGAP2
EGR1	4.56979e-10	0.308572	0.914	0.749	9.13958e-07	CAF.4	EGR1
EBF1.2	5.33883e-10	-0.35111	0.158	0.363	1.06777e-06	CAF.4	EBF1
RPL22L1	5.40826e-10	0.435133	0.691	0.606	1.08165e-06	CAF.4	RPL22L1
RASL11B.2	5.84887e-10	-0.334066	0.115	0.307	1.16977e-06	CAF.4	RASL11B
PID1.1	8.04403e-10	-0.395668	0.119	0.326	1.60881e-06	CAF.4	PID1
ITGA11.2	9.51692e-10	-0.482296	0.155	0.36	1.90338e-06	CAF.4	ITGA11
SULF2	1.03503e-09	-0.450188	0.381	0.56	2.07006e-06	CAF.4	SULF2
MT1A.1	1.09394e-09	0.850042	0.439	0.341	2.18788e-06	CAF.4	MT1A
DPT.2	1.18287e-09	-0.586796	0.252	0.466	2.36575e-06	CAF.4	DPT
ASPN.1	1.20531e-09	-0.458024	0.709	0.825	2.41062e-06	CAF.4	ASPN
HAND2.2	1.73153e-09	-0.384679	0.259	0.449	3.46305e-06	CAF.4	HAND2
LEPR.2	1.81563e-09	-0.380877	0.129	0.315	3.63125e-06	CAF.4	LEPR
KCNMB1.1	1.90163e-09	-0.529552	0.126	0.329	3.80326e-06	CAF.4	KCNMB1
CDH11.2	1.91179e-09	-0.408553	0.586	0.735	3.82357e-06	CAF.4	CDH11
PODN.2	1.98196e-09	-0.464222	0.36	0.553	3.96392e-06	CAF.4	PODN
MIAT.1	2.07347e-09	-0.340387	0.079	0.276	4.14694e-06	CAF.4	MIAT
RGS5.1	2.07472e-09	0.483118	0.554	0.462	4.14944e-06	CAF.4	RGS5
ANO1.2	2.21309e-09	-0.334705	0.144	0.339	4.42619e-06	CAF.4	ANO1
CHN1.2	2.46874e-09	-0.418643	0.219	0.419	4.93749e-06	CAF.4	CHN1
F2R.2	2.691e-09	-0.566714	0.46	0.616	5.382e-06	CAF.4	F2R
OMD.1	3.11416e-09	-0.398394	0.353	0.554	6.22831e-06	CAF.4	OMD
ADAMTS6.1	3.65891e-09	-0.388847	0.108	0.299	7.31783e-06	CAF.4	ADAMTS6
C1QTNF3.2	3.72337e-09	-0.704721	0.353	0.529	7.44675e-06	CAF.4	C1QTNF3
PCSK5	4.48083e-09	-0.375791	0.18	0.375	8.96166e-06	CAF.4	PCSK5
NOTCH3.1	4.54509e-09	-0.36908	0.327	0.532	9.09017e-06	CAF.4	NOTCH3
ODC1	4.58789e-09	0.569537	0.417	0.322	9.17578e-06	CAF.4	ODC1
ADH1B.1	5.13738e-09	-0.61234	0.151	0.338	1.02748e-05	CAF.4	ADH1B
LOXL2.1	5.13767e-09	-0.507436	0.295	0.48	1.02753e-05	CAF.4	LOXL2
THBS4.2	5.39857e-09	-0.766585	0.144	0.357	1.07971e-05	CAF.4	THBS4
SNAI2	5.60656e-09	-0.30197	0.371	0.58	1.12131e-05	CAF.4	SNAI2
ADGRA2.1	5.61063e-09	-0.294027	0.27	0.469	1.12213e-05	CAF.4	ADGRA2
HILPDA.1	5.79482e-09	-0.487329	0.266	0.458	1.15896e-05	CAF.4	HILPDA
ID3.1	6.17185e-09	-0.440331	0.644	0.76	1.23437e-05	CAF.4	ID3
RUNX2.2	6.42957e-09	-0.406931	0.288	0.484	1.28591e-05	CAF.4	RUNX2
PAG1.1	6.58456e-09	-0.393968	0.076	0.272	1.31691e-05	CAF.4	PAG1
STAT1	7.27137e-09	-0.405313	0.291	0.49	1.45427e-05	CAF.4	STAT1
ANGPTL4	8.04912e-09	0.809009	0.457	0.376	1.60982e-05	CAF.4	ANGPTL4
TWIST1.1	8.54838e-09	0.624831	0.504	0.417	1.70968e-05	CAF.4	TWIST1
KCNJ8.2	9.08132e-09	-0.305664	0.158	0.348	1.81626e-05	CAF.4	KCNJ8
TNFAIP3.1	9.61803e-09	0.768319	0.428	0.338	1.92361e-05	CAF.4	TNFAIP3
GBP1	1.06449e-08	-0.406421	0.263	0.452	2.12898e-05	CAF.4	GBP1
SVEP1.2	1.35428e-08	-0.320406	0.209	0.401	2.70855e-05	CAF.4	SVEP1
SCG5	1.73347e-08	-0.391634	0.288	0.479	3.46695e-05	CAF.4	SCG5
ITGA1.2	1.80632e-08	-0.412684	0.331	0.522	3.61263e-05	CAF.4	ITGA1
MGST1.2	2.02865e-08	0.53769	0.471	0.379	4.05731e-05	CAF.4	MGST1
FOXO1	2.08719e-08	-0.312095	0.281	0.475	4.17438e-05	CAF.4	FOXO1
CTGF.1	2.15733e-08	-0.388586	0.896	0.898	4.31466e-05	CAF.4	CTGF
RIN2.2	2.32694e-08	-0.449707	0.259	0.457	4.65387e-05	CAF.4	RIN2
DDIT3.1	2.38505e-08	-0.345368	0.309	0.501	4.7701e-05	CAF.4	DDIT3
FMO3.1	2.49889e-08	-0.384139	0.094	0.277	4.99779e-05	CAF.4	FMO3
ANGPTL2.1	3.35668e-08	-0.367728	0.335	0.517	6.71335e-05	CAF.4	ANGPTL2
SLC9A3R2	3.58871e-08	-0.351953	0.302	0.481	7.17743e-05	CAF.4	SLC9A3R2
NTRK2.1	3.6406e-08	-0.336337	0.158	0.343	7.28119e-05	CAF.4	NTRK2
RERG.2	3.65789e-08	-0.424065	0.198	0.39	7.31579e-05	CAF.4	RERG
BIRC3	4.56767e-08	0.703199	0.392	0.309	9.13533e-05	CAF.4	BIRC3
COL12A1.2	5.15719e-08	-0.477724	0.579	0.701	0.000103144	CAF.4	COL12A1
IFIT1	5.34697e-08	-0.348672	0.191	0.36	0.000106939	CAF.4	IFIT1
FKBP11	5.40966e-08	0.385483	0.647	0.585	0.000108193	CAF.4	FKBP11
PTGDS.2	5.47398e-08	-0.811542	0.518	0.637	0.00010948	CAF.4	PTGDS
FAM20C.1	8.28395e-08	-0.27469	0.266	0.447	0.000165679	CAF.4	FAM20C
TBX3	9.61831e-08	-0.307802	0.144	0.313	0.000192366	CAF.4	TBX3
SVIL	9.73809e-08	-0.357174	0.403	0.583	0.000194762	CAF.4	SVIL
FSTL1.1	1.05576e-07	-0.290235	0.849	0.892	0.000211152	CAF.4	FSTL1
PPIC	1.25577e-07	-0.252554	0.824	0.864	0.000251153	CAF.4	PPIC
GPNMB.2	1.3006e-07	-0.315117	0.698	0.823	0.00026012	CAF.4	GPNMB
CDO1.1	1.32712e-07	-0.423413	0.076	0.271	0.000265425	CAF.4	CDO1
WNT5A	1.6809e-07	-0.406315	0.169	0.339	0.00033618	CAF.4	WNT5A
H1F0.1	1.69365e-07	-0.349984	0.432	0.608	0.00033873	CAF.4	H1F0
DERL3.1	1.80004e-07	-0.454186	0.122	0.301	0.000360008	CAF.4	DERL3
NAAA	1.88068e-07	-0.315103	0.18	0.348	0.000376137	CAF.4	NAAA
CLEC2B.2	1.91245e-07	-0.367574	0.529	0.678	0.00038249	CAF.4	CLEC2B
METTL7A.1	2.04429e-07	-0.359457	0.353	0.525	0.000408858	CAF.4	METTL7A
CADM1.2	2.34216e-07	-0.336044	0.209	0.373	0.000468432	CAF.4	CADM1
MAP1B.2	2.45441e-07	-0.435732	0.482	0.626	0.000490882	CAF.4	MAP1B
MYH11.1	2.90131e-07	-0.327466	0.104	0.274	0.000580261	CAF.4	MYH11
ELN.2	3.71663e-07	-0.420749	0.439	0.594	0.000743327	CAF.4	ELN
AGT.2	3.919e-07	-0.494669	0.115	0.284	0.000783799	CAF.4	AGT
NUAK1.2	4.01265e-07	-0.447427	0.209	0.384	0.000802529	CAF.4	NUAK1
IFI44L	5.13933e-07	-0.351087	0.212	0.389	0.00102787	CAF.4	IFI44L
ADAMTS2	5.2757e-07	-0.357849	0.324	0.491	0.00105514	CAF.4	ADAMTS2
NR2F1.2	5.40469e-07	-0.426677	0.342	0.496	0.00108094	CAF.4	NR2F1
SLC6A6.1	7.43058e-07	-0.496687	0.331	0.489	0.00148612	CAF.4	SLC6A6
KIAA0040.1	7.76563e-07	-0.271957	0.14	0.303	0.00155313	CAF.4	KIAA0040
OCIAD2.1	8.27998e-07	0.575289	0.496	0.449	0.001656	CAF.4	OCIAD2
ENC1.1	8.44334e-07	-0.411489	0.259	0.424	0.00168867	CAF.4	ENC1
C16orf89.2	8.70551e-07	-0.273815	0.101	0.252	0.0017411	CAF.4	C16orf89
SYNPO2.2	9.41153e-07	-0.337851	0.234	0.412	0.00188231	CAF.4	SYNPO2
SAMHD1.1	1.14822e-06	-0.296534	0.241	0.409	0.00229645	CAF.4	SAMHD1
FOXS1.2	1.25458e-06	-0.344028	0.133	0.294	0.00250916	CAF.4	FOXS1
MFAP2.2	1.30826e-06	-0.357314	0.615	0.714	0.00261652	CAF.4	MFAP2
PLXDC1.1	1.50891e-06	-0.283196	0.227	0.401	0.00301783	CAF.4	PLXDC1
RAPGEF5.1	1.54532e-06	-0.309294	0.115	0.279	0.00309063	CAF.4	RAPGEF5
ENO2.1	1.56825e-06	-0.305307	0.198	0.362	0.0031365	CAF.4	ENO2
TNFSF13B.1	1.74817e-06	-0.354794	0.209	0.37	0.00349635	CAF.4	TNFSF13B
COLEC12.1	1.76601e-06	-0.259204	0.241	0.403	0.00353201	CAF.4	COLEC12
F10.1	1.8069e-06	-0.313396	0.129	0.298	0.0036138	CAF.4	F10
SLPI.1	1.81671e-06	0.67478	0.511	0.468	0.00363341	CAF.4	SLPI
APOC1	2.0033e-06	0.42758	0.622	0.57	0.00400661	CAF.4	APOC1
CSRNP1.1	2.10306e-06	0.398388	0.446	0.365	0.00420611	CAF.4	CSRNP1
PLIN2	2.78924e-06	-0.289403	0.353	0.522	0.00557849	CAF.4	PLIN2
COL8A2.2	2.79146e-06	-0.320259	0.259	0.421	0.00558292	CAF.4	COL8A2
ADAM12.1	2.90653e-06	-0.393925	0.291	0.443	0.00581307	CAF.4	ADAM12
C2orf40.1	3.24492e-06	-0.270801	0.144	0.295	0.00648984	CAF.4	C2orf40
BRI3.2	4.02652e-06	-0.263182	0.54	0.706	0.00805304	CAF.4	BRI3
TNFAIP6.1	4.57511e-06	0.485242	0.572	0.524	0.00915023	CAF.4	TNFAIP6
HSPA1A.1	4.59376e-06	-0.380562	0.529	0.656	0.00918752	CAF.4	HSPA1A
SLC29A1.1	5.19952e-06	-0.329274	0.162	0.319	0.010399	CAF.4	SLC29A1
IGFBP3.2	6.31933e-06	-0.593326	0.68	0.733	0.0126387	CAF.4	IGFBP3
PLOD1.1	8.79756e-06	-0.269565	0.36	0.523	0.0175951	CAF.4	PLOD1
FXYD3	1.04704e-05	0.388093	0.608	0.565	0.0209408	CAF.4	FXYD3
PDGFD.2	1.17871e-05	-0.310512	0.201	0.354	0.0235743	CAF.4	PDGFD
MUC1	1.25087e-05	0.442368	0.532	0.494	0.0250174	CAF.4	MUC1
ACTG2.2	1.59692e-05	-0.305416	0.183	0.33	0.0319385	CAF.4	ACTG2
C5orf46.1	1.85677e-05	-0.261395	0.216	0.368	0.0371355	CAF.4	C5orf46
PMEPA1.1	1.91576e-05	0.302707	0.64	0.586	0.0383153	CAF.4	PMEPA1
OLFML3.2	2.05617e-05	-0.271486	0.608	0.731	0.0411233	CAF.4	OLFML3
ABCA6.2	2.2001e-05	-0.342949	0.169	0.331	0.0440019	CAF.4	ABCA6
GGT5.2	2.37513e-05	-0.31904	0.554	0.67	0.0475027	CAF.4	GGT5
MAF.2	2.49458e-05	-0.288277	0.295	0.437	0.0498917	CAF.4	MAF
SRGN.1	3.46045e-05	0.343466	0.651	0.607	0.069209	CAF.4	SRGN
PLAU.2	3.57613e-05	-0.314289	0.468	0.607	0.0715225	CAF.4	PLAU
ADAMTS9	3.59073e-05	0.667278	0.284	0.229	0.0718146	CAF.4	ADAMTS9
HOPX.1	3.83823e-05	-0.372904	0.59	0.692	0.0767646	CAF.4	HOPX
RCAN1.2	3.95214e-05	-0.289342	0.327	0.47	0.0790429	CAF.4	RCAN1
C1orf56	4.72384e-05	0.462336	0.457	0.398	0.0944768	CAF.4	C1orf56
SLC12A8.1	5.05665e-05	0.54485	0.41	0.365	0.101133	CAF.4	SLC12A8
DIRAS3	5.75964e-05	0.748746	0.27	0.227	0.115193	CAF.4	DIRAS3
PXDN.2	5.96271e-05	-0.282844	0.378	0.51	0.119254	CAF.4	PXDN
CAV1.2	6.33535e-05	-0.255577	0.586	0.714	0.126707	CAF.4	CAV1
PDPN.2	7.71348e-05	0.3226	0.633	0.591	0.15427	CAF.4	PDPN
DPEP1.2	8.05893e-05	-0.551907	0.112	0.29	0.161179	CAF.4	DPEP1
CRIP1.1	9.14435e-05	0.482366	0.475	0.438	0.182887	CAF.4	CRIP1
CPXM1	9.46156e-05	0.423825	0.504	0.455	0.189231	CAF.4	CPXM1
SRPX.1	0.000100593	-0.290052	0.464	0.606	0.201186	CAF.4	SRPX
SELENOP.1	0.000106633	0.258032	0.766	0.716	0.213266	CAF.4	SELENOP
PROCR.1	0.000118645	0.504568	0.403	0.362	0.237289	CAF.4	PROCR
COMP.1	0.000122217	-0.491134	0.414	0.533	0.244433	CAF.4	COMP
VPS37B	0.000131034	0.393046	0.32	0.272	0.262067	CAF.4	VPS37B
CPE.1	0.000166338	-0.257351	0.791	0.833	0.332676	CAF.4	CPE
COL14A1.1	0.000187806	-0.273101	0.428	0.57	0.375612	CAF.4	COL14A1
DUSP2	0.000231059	0.545548	0.281	0.238	0.462118	CAF.4	DUSP2
LINC01133	0.000233744	0.447102	0.266	0.227	0.467487	CAF.4	LINC01133
SULF1.1	0.000249091	-0.349157	0.655	0.718	0.498182	CAF.4	SULF1
INMT.1	0.000293554	-0.38319	0.187	0.336	0.587108	CAF.4	INMT
ITGA5.1	0.000338194	0.394853	0.514	0.473	0.676387	CAF.4	ITGA5
CXCL12.1	0.00034081	0.319648	0.594	0.552	0.681619	CAF.4	CXCL12
ATP2B1	0.000350444	0.4248	0.45	0.406	0.700887	CAF.4	ATP2B1
SRM	0.000365099	0.296618	0.597	0.569	0.730197	CAF.4	SRM
ARL4C.2	0.000386591	-0.302664	0.406	0.523	0.773182	CAF.4	ARL4C
MSLN	0.000449571	0.500858	0.32	0.279	0.899142	CAF.4	MSLN
STMN2.2	0.000581124	-0.417824	0.144	0.284	1	CAF.4	STMN2
ANKRD37.1	0.000607048	0.430245	0.349	0.314	1	CAF.4	ANKRD37
COTL1	0.000678448	0.334102	0.496	0.462	1	CAF.4	COTL1
TGM2.1	0.000706563	-0.281927	0.396	0.514	1	CAF.4	TGM2
KRT19.1	0.000817139	0.484183	0.59	0.637	1	CAF.4	KRT19
WFDC2	0.000824441	0.456407	0.403	0.374	1	CAF.4	WFDC2
TSHZ2.2	0.000923898	-0.278173	0.662	0.73	1	CAF.4	TSHZ2
ZFAND2A	0.0016893	0.25089	0.284	0.255	1	CAF.4	ZFAND2A
ADM.1	0.0023899	-0.317335	0.291	0.41	1	CAF.4	ADM
DDIT4	0.00246858	-0.277626	0.759	0.821	1	CAF.4	DDIT4
COL18A1.1	0.00251064	-0.265757	0.604	0.695	1	CAF.4	COL18A1
HES1	0.00254888	-0.419327	0.277	0.405	1	CAF.4	HES1
ABCA8.1	0.00259398	-0.339239	0.245	0.375	1	CAF.4	ABCA8
SPINT2	0.00277814	0.433623	0.5	0.512	1	CAF.4	SPINT2
VAMP8	0.00292061	0.373443	0.468	0.455	1	CAF.4	VAMP8
LMCD1	0.00372914	0.390567	0.612	0.632	1	CAF.4	LMCD1
HSPA1B.1	0.00377779	-0.337936	0.309	0.416	1	CAF.4	HSPA1B
CYR61.1	0.00385617	-0.269713	0.845	0.85	1	CAF.4	CYR61
TNFAIP8	0.0054767	0.438199	0.302	0.279	1	CAF.4	TNFAIP8
PTHLH.1	0.00748064	0.314137	0.266	0.258	1	CAF.4	PTHLH
CXCL8.1	0.00752001	0.623473	0.367	0.352	1	CAF.4	CXCL8
CST1.1	0.00841289	-0.946493	0.209	0.326	1	CAF.4	CST1
PTGIR.2	0.00907918	-0.281808	0.201	0.319	1	CAF.4	PTGIR
COL11A1.3	0	1.78348	0.889	0.406	0	CAF.1	COL11A1
C1QTNF3.3	0	1.64261	0.781	0.355	0	CAF.1	C1QTNF3
SDC1.3	0	1.63757	0.829	0.345	0	CAF.1	SDC1
MMP11.3	0	1.57183	0.933	0.553	0	CAF.1	MMP11
COL12A1.3	0	1.31891	0.912	0.556	0	CAF.1	COL12A1
GJB2.2	0	1.29579	0.793	0.392	0	CAF.1	GJB2
COL10A1.3	0	1.19498	0.965	0.599	0	CAF.1	COL10A1
LRRC15.3	0	1.05004	0.564	0.212	0	CAF.1	LRRC15
CD55.2	0	0.926793	0.877	0.604	0	CAF.1	CD55
ANTXR1.2	0	0.897239	0.904	0.629	0	CAF.1	ANTXR1
MFAP2.3	0	0.890251	0.895	0.591	0	CAF.1	MFAP2
INHBA.2	0	0.881671	0.919	0.628	0	CAF.1	INHBA
COL5A2.2	0	0.797816	0.981	0.795	0	CAF.1	COL5A2
THBS2.2	0	0.778727	0.97	0.746	0	CAF.1	THBS2
CTHRC1.3	0	0.753649	0.992	0.861	0	CAF.1	CTHRC1
FN1.2	0	0.648248	0.992	0.922	0	CAF.1	FN1
TIMP1.2	0	-0.553787	0.991	0.998	0	CAF.1	TIMP1
MGP.1	0	-0.668108	0.946	0.978	0	CAF.1	MGP
SOD3.3	0	-1.31466	0.492	0.776	0	CAF.1	SOD3
C7.2	0	-2.18745	0.378	0.738	0	CAF.1	C7
PLAU.3	1.08606e-305	1.06358	0.807	0.469	2.17212e-302	CAF.1	PLAU
COL8A1.2	1.12499e-299	0.85132	0.901	0.639	2.24999e-296	CAF.1	COL8A1
AEBP1.2	1.15545e-299	0.524032	0.987	0.923	2.31091e-296	CAF.1	AEBP1
GREM1.2	9.12636e-291	1.04679	0.757	0.393	1.82527e-287	CAF.1	GREM1
MFAP5.3	1.1838e-284	0.993517	0.798	0.455	2.3676e-281	CAF.1	MFAP5
ARL4C.3	1.41302e-281	1.01258	0.723	0.387	2.82604e-278	CAF.1	ARL4C
CD99.1	1.2982e-277	0.406249	0.988	0.932	2.59639e-274	CAF.1	CD99
MMP14.2	2.13165e-274	0.745803	0.952	0.782	4.26329e-271	CAF.1	MMP14
HTRA1.3	3.69509e-269	0.649028	0.955	0.808	7.39019e-266	CAF.1	HTRA1
F13A1.3	3.16408e-266	1.00546	0.544	0.228	6.32816e-263	CAF.1	F13A1
ITGA11.3	6.33646e-259	0.886075	0.554	0.222	1.26729e-255	CAF.1	ITGA11
RUNX2.3	1.3047e-251	0.926265	0.674	0.349	2.60941e-248	CAF.1	RUNX2
NBL1.2	8.55594e-251	0.486736	0.974	0.892	1.71119e-247	CAF.1	NBL1
COL14A1.2	1.33433e-250	-1.29038	0.411	0.664	2.66867e-247	CAF.1	COL14A1
GJA1.2	2.17051e-236	0.870739	0.743	0.445	4.34101e-233	CAF.1	GJA1
SUGCT.2	1.75203e-235	0.977844	0.632	0.311	3.50406e-232	CAF.1	SUGCT
POSTN.2	7.39122e-235	0.857473	0.903	0.617	1.47824e-231	CAF.1	POSTN
SPARCL1.1	7.71181e-234	-0.738705	0.808	0.899	1.54236e-230	CAF.1	SPARCL1
COL5A1.3	2.84893e-233	0.696874	0.936	0.718	5.69786e-230	CAF.1	COL5A1
COL1A1.1	6.13476e-229	0.36723	1	0.97	1.22695e-225	CAF.1	COL1A1
MXRA5.2	7.67809e-226	0.811989	0.842	0.582	1.53562e-222	CAF.1	MXRA5
LOXL2.2	5.91755e-223	0.839759	0.662	0.351	1.18351e-219	CAF.1	LOXL2
CTSK.3	1.39549e-221	0.536126	0.958	0.841	2.79097e-218	CAF.1	CTSK
FNDC1.2	3.08787e-221	0.885177	0.723	0.424	6.17573e-218	CAF.1	FNDC1
TPM1.2	1.05466e-213	0.445897	0.977	0.894	2.10931e-210	CAF.1	TPM1
MAP1B.3	7.40469e-213	-0.984738	0.48	0.713	1.48094e-209	CAF.1	MAP1B
GAS1.2	9.1747e-211	0.903033	0.751	0.473	1.83494e-207	CAF.1	GAS1
NFIA.2	2.89146e-208	-1.13668	0.359	0.607	5.78292e-205	CAF.1	NFIA
INS.1	1.01713e-207	-0.511909	0.899	0.949	2.03426e-204	CAF.1	INS
COL1A2.1	1.39824e-204	0.288299	0.999	0.985	2.79647e-201	CAF.1	COL1A2
SELENOP.2	1.55488e-204	-0.837957	0.644	0.767	3.10975e-201	CAF.1	SELENOP
MFAP4.1	4.67342e-203	-0.85149	0.72	0.828	9.34685e-200	CAF.1	MFAP4
EDIL3.2	5.6077e-191	0.74547	0.718	0.429	1.12154e-187	CAF.1	EDIL3
XIST.3	3.30952e-190	-0.949061	0.271	0.547	6.61905e-187	CAF.1	XIST
A2M.3	1.45314e-188	-0.975905	0.608	0.78	2.90627e-185	CAF.1	A2M
FZD1.3	8.36699e-188	0.840596	0.672	0.393	1.6734e-184	CAF.1	FZD1
PRSS23.2	1.7965e-187	0.642271	0.893	0.729	3.593e-184	CAF.1	PRSS23
CDH11.3	6.2859e-187	0.614859	0.868	0.64	1.25718e-183	CAF.1	CDH11
ADAM12.2	5.37213e-186	0.850054	0.602	0.331	1.07443e-182	CAF.1	ADAM12
FXYD1.2	1.10208e-184	-1.0605	0.349	0.586	2.20416e-181	CAF.1	FXYD1
COL8A2.3	1.23064e-182	0.772098	0.584	0.306	2.46128e-179	CAF.1	COL8A2
RARRES1.3	7.52865e-179	-1.16433	0.489	0.676	1.50573e-175	CAF.1	RARRES1
SULF1.2	1.9576e-177	0.701208	0.851	0.628	3.91519e-174	CAF.1	SULF1
CTSC.1	7.24271e-176	-0.900949	0.653	0.776	1.44854e-172	CAF.1	CTSC
LOXL1.2	1.13242e-173	0.634379	0.83	0.6	2.26484e-170	CAF.1	LOXL1
PTK7.2	6.02007e-173	0.710669	0.775	0.522	1.20401e-169	CAF.1	PTK7
CADM1.3	7.60565e-173	0.736844	0.525	0.265	1.52113e-169	CAF.1	CADM1
DUSP10.1	6.36906e-171	0.485997	0.404	0.164	1.27381e-167	CAF.1	DUSP10
PRSS1.2	5.84023e-170	-1.11783	0.253	0.482	1.16805e-166	CAF.1	PRSS1
HCFC1R1.3	1.74527e-169	0.496319	0.935	0.758	3.49054e-166	CAF.1	HCFC1R1
CTRB2.3	1.38726e-168	-1.24099	0.345	0.557	2.77453e-165	CAF.1	CTRB2
GSN.2	1.84659e-168	-0.587936	0.929	0.934	3.69318e-165	CAF.1	GSN
C5orf46.2	3.00947e-168	0.891258	0.519	0.261	6.01893e-165	CAF.1	C5orf46
KLK4.1	4.77017e-167	0.426531	0.346	0.113	9.54033e-164	CAF.1	KLK4
NTM.2	3.84266e-166	0.682088	0.722	0.449	7.68531e-163	CAF.1	NTM
PDK4.3	2.18205e-165	-1.30075	0.3	0.513	4.36411e-162	CAF.1	PDK4
HSD11B1.2	2.53108e-164	-0.932382	0.226	0.448	5.06217e-161	CAF.1	HSD11B1
ID3.2	9.00702e-163	0.630119	0.874	0.679	1.8014e-159	CAF.1	ID3
SPARC	2.91947e-161	0.254953	0.996	0.981	5.83893e-158	CAF.1	SPARC
ADAMTS1.2	6.23845e-159	-0.961014	0.272	0.494	1.24769e-155	CAF.1	ADAMTS1
ADIRF.2	7.0928e-158	-0.865336	0.599	0.763	1.41856e-154	CAF.1	ADIRF
COL3A1.1	2.26625e-155	0.286106	0.998	0.972	4.5325e-152	CAF.1	COL3A1
IGFBP3.3	5.67557e-154	0.805602	0.866	0.643	1.13511e-150	CAF.1	IGFBP3
MYL9.3	3.15789e-152	0.333042	0.987	0.937	6.31578e-149	CAF.1	MYL9
MT2A.1	7.16686e-152	-0.437789	0.992	0.993	1.43337e-148	CAF.1	MT2A
ABCA8.2	1.51894e-151	-1.08996	0.237	0.458	3.03787e-148	CAF.1	ABCA8
SCT.1	2.05628e-151	0.736747	0.376	0.111	4.11256e-148	CAF.1	SCT
SERPINH1.1	2.4095e-151	0.429126	0.962	0.855	4.819e-148	CAF.1	SERPINH1
CST3.1	9.90476e-151	-0.261137	0.989	0.986	1.98095e-147	CAF.1	CST3
MYC.2	1.18185e-150	-0.952623	0.338	0.55	2.3637e-147	CAF.1	MYC
RIN2.3	1.23503e-150	0.657662	0.614	0.344	2.47005e-147	CAF.1	RIN2
TMEM158.2	7.74074e-149	0.678737	0.635	0.385	1.54815e-145	CAF.1	TMEM158
MIAT.2	9.48712e-149	0.576747	0.414	0.175	1.89742e-145	CAF.1	MIAT
SOX4.2	6.31352e-148	0.604151	0.823	0.586	1.2627e-144	CAF.1	SOX4
APOD.3	3.68623e-147	-0.740899	0.814	0.882	7.37246e-144	CAF.1	APOD
NFIB.1	8.85984e-147	-0.92423	0.461	0.638	1.77197e-143	CAF.1	NFIB
CEMIP.1	1.29287e-146	0.428913	0.362	0.144	2.58573e-143	CAF.1	CEMIP
VCAN.2	1.67037e-146	0.472801	0.973	0.85	3.34074e-143	CAF.1	VCAN
NTRK2.2	2.68589e-144	-0.886471	0.221	0.412	5.37177e-141	CAF.1	NTRK2
GPC3.1	2.41816e-142	-1.14508	0.295	0.488	4.83632e-139	CAF.1	GPC3
SGIP1.2	2.55913e-142	0.676037	0.581	0.314	5.11827e-139	CAF.1	SGIP1
TSHZ2.3	2.72477e-142	-0.743102	0.66	0.771	5.44953e-139	CAF.1	TSHZ2
CHN1.3	2.33052e-141	0.645457	0.56	0.315	4.66103e-138	CAF.1	CHN1
GPX3.3	2.08095e-140	-1.25945	0.358	0.541	4.16189e-137	CAF.1	GPX3
GRP.2	1.3635e-139	0.546782	0.407	0.184	2.727e-136	CAF.1	GRP
THBS4.3	1.01939e-138	-1.09629	0.231	0.426	2.03879e-135	CAF.1	THBS4
CTRB1.2	1.39327e-138	-0.892124	0.217	0.407	2.78654e-135	CAF.1	CTRB1
IGFL2.2	3.00151e-138	1.08871	0.537	0.263	6.00303e-135	CAF.1	IGFL2
MMP2.1	3.38691e-138	0.391086	0.982	0.891	6.77381e-135	CAF.1	MMP2
SLC16A3.1	5.40759e-138	0.583848	0.661	0.412	1.08152e-134	CAF.1	SLC16A3
RPS4Y1.3	1.2581e-135	0.556972	0.867	0.497	2.5162e-132	CAF.1	RPS4Y1
TNXB.1	3.57092e-135	-0.724061	0.161	0.355	7.14183e-132	CAF.1	TNXB
C3.3	7.63289e-135	-0.782438	0.724	0.817	1.52658e-131	CAF.1	C3
F2R.3	1.54982e-133	-0.880489	0.513	0.674	3.09964e-130	CAF.1	F2R
PLAC9.3	1.71179e-133	-0.823063	0.488	0.656	3.42359e-130	CAF.1	PLAC9
NUAK1.3	7.3217e-133	0.679968	0.532	0.277	1.46434e-129	CAF.1	NUAK1
WNT2.2	2.21671e-131	0.571732	0.488	0.26	4.43342e-128	CAF.1	WNT2
TGFBI.2	1.78131e-130	0.581427	0.753	0.509	3.56263e-127	CAF.1	TGFBI
HSPB6.2	1.97443e-130	-0.889678	0.338	0.525	3.94885e-127	CAF.1	HSPB6
OGN.2	5.04041e-129	-0.971285	0.374	0.55	1.00808e-125	CAF.1	OGN
EFEMP1.2	8.40706e-126	-0.75241	0.622	0.738	1.68141e-122	CAF.1	EFEMP1
PXDN.3	4.94295e-125	0.638865	0.638	0.419	9.88591e-122	CAF.1	PXDN
DIO2.3	1.02468e-124	0.690664	0.579	0.345	2.04936e-121	CAF.1	DIO2
FIBIN.3	1.59045e-124	0.574938	0.753	0.529	3.18089e-121	CAF.1	FIBIN
LRRC17.2	3.43368e-124	0.640391	0.533	0.307	6.86736e-121	CAF.1	LRRC17
RGS16.1	8.02391e-124	1.01017	0.559	0.3	1.60478e-120	CAF.1	RGS16
PALLD.1	2.2553e-123	0.436809	0.93	0.795	4.51059e-120	CAF.1	PALLD
ENG.2	7.52276e-123	-0.831017	0.519	0.657	1.50455e-119	CAF.1	ENG
C16orf89.3	8.84668e-122	-0.656894	0.125	0.326	1.76934e-118	CAF.1	C16orf89
DERL3.2	6.0152e-120	0.662869	0.427	0.209	1.20304e-116	CAF.1	DERL3
NRXN2.2	6.58233e-118	-0.566498	0.15	0.309	1.31647e-114	CAF.1	NRXN2
NGFR.1	3.13131e-116	-0.636985	0.123	0.321	6.26263e-113	CAF.1	NGFR
RARRES2.1	5.34409e-116	0.267465	0.981	0.954	1.06882e-112	CAF.1	RARRES2
DSG2.1	3.26521e-115	0.561988	0.532	0.324	6.53042e-112	CAF.1	DSG2
CYP26A1.1	4.9307e-115	0.624421	0.335	0.126	9.8614e-112	CAF.1	CYP26A1
ABI3BP.1	8.85601e-115	-0.789852	0.262	0.434	1.7712e-111	CAF.1	ABI3BP
CTRC.2	1.07346e-114	-0.758488	0.224	0.387	2.14691e-111	CAF.1	CTRC
ITM2A.2	2.20866e-114	-0.897314	0.293	0.465	4.41733e-111	CAF.1	ITM2A
SEMA3D	2.11364e-113	0.33856	0.344	0.165	4.22728e-110	CAF.1	SEMA3D
TFPI.2	1.64926e-112	-0.735995	0.554	0.677	3.29852e-109	CAF.1	TFPI
FBXO32.3	7.78856e-112	0.51044	0.806	0.583	1.55771e-108	CAF.1	FBXO32
MAF.3	3.78143e-111	0.571863	0.564	0.346	7.56287e-108	CAF.1	MAF
CYGB.1	2.29185e-110	-0.834808	0.408	0.568	4.58369e-107	CAF.1	CYGB
GALNT15	4.31348e-110	0.25537	0.307	0.127	8.62696e-107	CAF.1	GALNT15
C1R.1	1.02514e-109	-0.291742	0.969	0.964	2.05028e-106	CAF.1	C1R
PKM.1	2.0233e-109	0.342136	0.967	0.872	4.04661e-106	CAF.1	PKM
OAF.2	1.12886e-108	-0.748633	0.369	0.536	2.25772e-105	CAF.1	OAF
TWIST1.2	8.36238e-107	0.531231	0.548	0.337	1.67248e-103	CAF.1	TWIST1
GGT5.3	1.00284e-105	-0.633693	0.589	0.716	2.00567e-102	CAF.1	GGT5
PDZK1IP1.2	2.08802e-105	0.561051	0.499	0.291	4.17604e-102	CAF.1	PDZK1IP1
MXRA8.1	4.73762e-105	0.38281	0.927	0.802	9.47525e-102	CAF.1	MXRA8
KRT7.1	1.73792e-103	0.510425	0.585	0.378	3.47584e-100	CAF.1	KRT7
IGF2.2	2.4632e-103	0.712291	0.494	0.282	4.92641e-100	CAF.1	IGF2
NREP.1	9.65717e-103	0.474648	0.713	0.484	1.93143e-99	CAF.1	NREP
SRPX.2	2.6631e-102	-0.850221	0.53	0.648	5.3262e-99	CAF.1	SRPX
COLEC11.3	2.74332e-101	-1.0852	0.222	0.385	5.48663e-98	CAF.1	COLEC11
EPYC.1	3.95229e-101	0.860492	0.355	0.161	7.90458e-98	CAF.1	EPYC
KCNMA1.1	5.73606e-101	0.332698	0.351	0.174	1.14721e-97	CAF.1	KCNMA1
BASP1.2	3.33933e-100	0.485491	0.721	0.517	6.67867e-97	CAF.1	BASP1
PERP.2	5.8068e-98	0.465943	0.756	0.56	1.16136e-94	CAF.1	PERP
SFTA2.2	8.98876e-98	0.380564	0.399	0.215	1.79775e-94	CAF.1	SFTA2
KCNQ1OT1.2	1.42137e-97	0.600495	0.636	0.416	2.84275e-94	CAF.1	KCNQ1OT1
CRISPLD2.2	3.11446e-97	-0.601199	0.651	0.753	6.22891e-94	CAF.1	CRISPLD2
GOLM1.2	4.75805e-97	0.541858	0.619	0.423	9.5161e-94	CAF.1	GOLM1
SLC38A5.1	3.29231e-96	0.423029	0.474	0.287	6.58462e-93	CAF.1	SLC38A5
MT1X.1	1.11963e-95	-0.641966	0.827	0.867	2.23925e-92	CAF.1	MT1X
CLPS.2	4.06523e-94	-0.797378	0.244	0.392	8.13046e-91	CAF.1	CLPS
ACTG2.3	7.9409e-92	0.665845	0.436	0.253	1.58818e-88	CAF.1	ACTG2
NDRG2.2	8.07558e-92	-0.809196	0.372	0.512	1.61512e-88	CAF.1	NDRG2
HSD17B6.2	1.09732e-90	0.57229	0.413	0.211	2.19463e-87	CAF.1	HSD17B6
CNTN1.2	3.1784e-90	0.50832	0.457	0.254	6.35681e-87	CAF.1	CNTN1
DLX5.1	2.69001e-89	0.367373	0.358	0.188	5.38003e-86	CAF.1	DLX5
PDPN.3	6.47333e-89	0.488238	0.71	0.516	1.29467e-85	CAF.1	PDPN
ALDH1B1.1	2.06264e-88	0.494911	0.492	0.312	4.12528e-85	CAF.1	ALDH1B1
CELA3A.2	5.61883e-88	-0.809785	0.233	0.372	1.12377e-84	CAF.1	CELA3A
G0S2.1	5.91492e-88	-0.4376	0.181	0.315	1.18298e-84	CAF.1	G0S2
PTGDS.3	1.9487e-87	-0.990708	0.569	0.674	3.89741e-84	CAF.1	PTGDS
PMAIP1.1	4.08043e-86	0.351441	0.374	0.187	8.16085e-83	CAF.1	PMAIP1
ANGPTL1.2	6.56576e-86	-0.601651	0.199	0.331	1.31315e-82	CAF.1	ANGPTL1
BRI3.3	1.93051e-85	0.422556	0.803	0.634	3.86102e-82	CAF.1	BRI3
MMP7.2	1.06721e-84	0.66096	0.677	0.504	2.13442e-81	CAF.1	MMP7
MYH9.2	2.30049e-84	0.394886	0.92	0.804	4.60099e-81	CAF.1	MYH9
CLU.1	1.04312e-83	-0.649	0.692	0.758	2.08623e-80	CAF.1	CLU
IFI27.2	1.82465e-83	0.43977	0.912	0.802	3.6493e-80	CAF.1	IFI27
ADRA2A.3	3.61085e-83	0.54458	0.44	0.261	7.2217e-80	CAF.1	ADRA2A
FXYD2.1	8.31806e-83	-0.697912	0.384	0.514	1.66361e-79	CAF.1	FXYD2
ISM1.2	1.27471e-82	0.452719	0.462	0.279	2.54941e-79	CAF.1	ISM1
HSPA1A.2	2.90443e-82	0.541369	0.745	0.591	5.80885e-79	CAF.1	HSPA1A
IL32.2	3.18615e-82	0.333902	0.941	0.848	6.3723e-79	CAF.1	IL32
CPB1.2	3.43269e-82	-0.745984	0.255	0.39	6.86537e-79	CAF.1	CPB1
COL6A3.2	5.91794e-82	0.280927	0.993	0.936	1.18359e-78	CAF.1	COL6A3
ANGPTL2.2	6.02513e-82	0.479559	0.622	0.438	1.20503e-78	CAF.1	ANGPTL2
FBLN2.2	1.14968e-81	0.446905	0.802	0.615	2.29936e-78	CAF.1	FBLN2
FBLN5.3	1.45796e-81	-0.811511	0.494	0.594	2.91593e-78	CAF.1	FBLN5
PDGFRL.1	1.63413e-81	0.451116	0.693	0.498	3.26826e-78	CAF.1	PDGFRL
IL7R.1	3.30186e-81	0.458729	0.405	0.244	6.60373e-78	CAF.1	IL7R
TGM2.2	1.32076e-80	-0.87476	0.44	0.555	2.64152e-77	CAF.1	TGM2
PLOD1.2	4.52783e-80	0.429063	0.632	0.443	9.05567e-77	CAF.1	PLOD1
RBP1.1	5.61192e-80	-0.648841	0.579	0.673	1.12238e-76	CAF.1	RBP1
PNLIP.2	9.58529e-79	-0.574735	0.185	0.307	1.91706e-75	CAF.1	PNLIP
IGFBP6.1	3.02607e-78	-0.575385	0.686	0.762	6.05214e-75	CAF.1	IGFBP6
RND3.1	1.00093e-77	-0.537334	0.372	0.538	2.00186e-74	CAF.1	RND3
CYTOR.2	1.18065e-77	0.320171	0.833	0.667	2.3613e-74	CAF.1	CYTOR
ADH1B.2	2.54901e-77	-1.25482	0.244	0.388	5.09801e-74	CAF.1	ADH1B
KLF6.3	2.92693e-77	0.384181	0.911	0.759	5.85387e-74	CAF.1	KLF6
PTGIS.3	4.16736e-77	-0.680048	0.343	0.473	8.33471e-74	CAF.1	PTGIS
CELA3B.1	7.82885e-77	-0.438898	0.157	0.279	1.56577e-73	CAF.1	CELA3B
COLEC12.2	9.18089e-77	0.388376	0.504	0.329	1.83618e-73	CAF.1	COLEC12
METTL7A.2	2.26038e-76	-0.658175	0.446	0.567	4.52076e-73	CAF.1	METTL7A
CMIP.1	6.51871e-76	0.332018	0.457	0.277	1.30374e-72	CAF.1	CMIP
CKAP4.1	1.04781e-75	0.444004	0.751	0.592	2.09562e-72	CAF.1	CKAP4
THY1.2	4.47286e-75	0.274455	0.953	0.834	8.94572e-72	CAF.1	THY1
SERPINE2.2	1.60326e-74	-0.666409	0.446	0.578	3.20653e-71	CAF.1	SERPINE2
SYCN.2	2.67464e-74	-0.576878	0.195	0.31	5.34929e-71	CAF.1	SYCN
APOE.3	3.39803e-73	-0.756724	0.739	0.782	6.79605e-70	CAF.1	APOE
CHRDL1.1	2.09023e-72	-0.599007	0.18	0.322	4.18046e-69	CAF.1	CHRDL1
GADD45A.2	2.21475e-72	-0.608915	0.557	0.648	4.42951e-69	CAF.1	GADD45A
ZNF503.1	3.09822e-72	0.39352	0.498	0.317	6.19644e-69	CAF.1	ZNF503
C1QTNF6.1	6.60694e-71	0.456936	0.466	0.293	1.32139e-67	CAF.1	C1QTNF6
EDNRA.1	7.00991e-71	0.386788	0.631	0.44	1.40198e-67	CAF.1	EDNRA
ID2.2	8.07995e-70	0.464059	0.664	0.469	1.61599e-66	CAF.1	ID2
COL4A1.3	1.64996e-69	-0.520025	0.639	0.733	3.29992e-66	CAF.1	COL4A1
INMT.2	2.22307e-69	-0.630938	0.251	0.382	4.44614e-66	CAF.1	INMT
ISG15.3	3.80857e-69	0.427684	0.822	0.664	7.61714e-66	CAF.1	ISG15
MT1M.2	1.11692e-68	-0.765008	0.423	0.537	2.23383e-65	CAF.1	MT1M
ZFP36.2	2.35468e-68	-0.394414	0.851	0.899	4.70936e-65	CAF.1	ZFP36
LTBP4.1	4.2472e-68	-0.58605	0.547	0.648	8.49439e-65	CAF.1	LTBP4
SFRP2.2	4.29413e-68	0.255631	0.975	0.888	8.58826e-65	CAF.1	SFRP2
SULF2.1	5.29959e-68	0.456308	0.656	0.486	1.05992e-64	CAF.1	SULF2
CAV1.3	1.07002e-67	0.348018	0.814	0.642	2.14004e-64	CAF.1	CAV1
CFD.3	1.60467e-67	-0.99378	0.436	0.541	3.20933e-64	CAF.1	CFD
MT1A.2	2.45242e-67	-0.717092	0.277	0.389	4.90485e-64	CAF.1	MT1A
PDLIM3.3	2.60641e-67	0.412967	0.814	0.649	5.21282e-64	CAF.1	PDLIM3
TUBA1A	1.05091e-66	0.319603	0.879	0.763	2.10183e-63	CAF.1	TUBA1A
ISLR.2	1.15938e-66	0.354854	0.902	0.756	2.31876e-63	CAF.1	ISLR
FRZB.2	7.23099e-66	-0.6521	0.578	0.642	1.4462e-62	CAF.1	FRZB
MATN3.2	1.44238e-65	0.560933	0.608	0.404	2.88477e-62	CAF.1	MATN3
IGF1.3	3.89846e-65	-0.919509	0.386	0.498	7.79691e-62	CAF.1	IGF1
CST7.1	3.97101e-65	0.376546	0.436	0.287	7.94203e-62	CAF.1	CST7
KDELR3	6.03556e-65	0.384044	0.643	0.482	1.20711e-61	CAF.1	KDELR3
ART4.1	1.1586e-64	-0.457976	0.12	0.271	2.31719e-61	CAF.1	ART4
RPL17	1.42767e-64	-0.275725	0.925	0.941	2.85535e-61	CAF.1	RPL17
COMP.2	2.95522e-64	0.514748	0.647	0.452	5.91045e-61	CAF.1	COMP
TSC22D1.1	5.89894e-64	-0.417328	0.834	0.868	1.17979e-60	CAF.1	TSC22D1
BTG1.1	7.71296e-64	-0.384557	0.779	0.837	1.54259e-60	CAF.1	BTG1
SCRG1.2	1.60749e-63	-0.703487	0.322	0.431	3.21499e-60	CAF.1	SCRG1
FBN1.2	5.1655e-63	0.325348	0.875	0.722	1.0331e-59	CAF.1	FBN1
AGT.3	7.77275e-63	-0.844162	0.213	0.32	1.55455e-59	CAF.1	AGT
CPA1.2	7.96421e-63	-0.728451	0.26	0.372	1.59284e-59	CAF.1	CPA1
STMN1.1	1.91201e-62	0.384393	0.644	0.475	3.82402e-59	CAF.1	STMN1
COPZ2.1	2.94149e-62	0.371255	0.584	0.415	5.88298e-59	CAF.1	COPZ2
CALB2.1	8.1434e-62	0.406411	0.335	0.195	1.62868e-58	CAF.1	CALB2
PLA2G2A.1	2.30175e-61	-1.29131	0.272	0.383	4.6035e-58	CAF.1	PLA2G2A
RCAN1.3	5.87331e-61	0.467546	0.557	0.405	1.17466e-57	CAF.1	RCAN1
BTG2.1	7.9762e-61	-0.602959	0.385	0.514	1.59524e-57	CAF.1	BTG2
TACSTD2	1.16587e-60	0.356059	0.537	0.371	2.33173e-57	CAF.1	TACSTD2
F3.2	8.13639e-60	-0.590291	0.473	0.582	1.62728e-56	CAF.1	F3
GPBAR1.2	8.69749e-60	-0.594995	0.167	0.29	1.7395e-56	CAF.1	GPBAR1
SFRP1.1	2.15279e-59	-0.600728	0.166	0.293	4.30557e-56	CAF.1	SFRP1
CEBPD.1	2.37463e-59	-0.440031	0.769	0.801	4.74926e-56	CAF.1	CEBPD
SHISA2.2	2.51088e-59	0.384314	0.392	0.226	5.02177e-56	CAF.1	SHISA2
ACTA2.2	9.05333e-59	0.278315	0.941	0.897	1.81067e-55	CAF.1	ACTA2
FLNA	8.80715e-58	0.276579	0.903	0.813	1.76143e-54	CAF.1	FLNA
PLAUR.3	1.27605e-57	0.322644	0.744	0.591	2.55211e-54	CAF.1	PLAUR
WNT5A.1	2.34263e-57	0.302799	0.427	0.272	4.68526e-54	CAF.1	WNT5A
CDKN1C.1	2.54516e-57	0.279699	0.525	0.354	5.09032e-54	CAF.1	CDKN1C
PHLDA1.3	2.86887e-57	-0.509559	0.582	0.683	5.73773e-54	CAF.1	PHLDA1
ANKRD28.3	7.21465e-57	0.331116	0.562	0.39	1.44293e-53	CAF.1	ANKRD28
AKAP12.2	1.02945e-56	-0.465105	0.61	0.686	2.05889e-53	CAF.1	AKAP12
ADAMTS6.2	1.60234e-56	0.427184	0.383	0.233	3.20468e-53	CAF.1	ADAMTS6
EDNRB.2	4.45778e-56	-0.489423	0.204	0.302	8.91555e-53	CAF.1	EDNRB
ADGRA2.2	9.68688e-56	-0.549515	0.407	0.498	1.93738e-52	CAF.1	ADGRA2
MYLK.3	1.0278e-55	0.351203	0.731	0.562	2.05561e-52	CAF.1	MYLK
CYP1B1.2	2.90924e-55	-0.692395	0.551	0.634	5.81847e-52	CAF.1	CYP1B1
SOCS3.1	3.56203e-55	-0.578285	0.436	0.554	7.12406e-52	CAF.1	SOCS3
F10.2	9.97974e-55	-0.502	0.23	0.332	1.99595e-51	CAF.1	F10
CRABP2.3	1.11664e-54	0.346495	0.607	0.432	2.23328e-51	CAF.1	CRABP2
SERPINA1.2	1.89263e-54	0.633773	0.576	0.435	3.78525e-51	CAF.1	SERPINA1
PLAT.1	8.18858e-54	0.352204	0.771	0.613	1.63772e-50	CAF.1	PLAT
PLN.3	2.12913e-53	0.354542	0.446	0.299	4.25826e-50	CAF.1	PLN
OSR1.1	2.70946e-53	-0.354251	0.161	0.263	5.41892e-50	CAF.1	OSR1
PGF.2	6.62134e-53	-0.637952	0.242	0.33	1.32427e-49	CAF.1	PGF
VCAM1.1	9.4483e-53	0.347334	0.56	0.388	1.88966e-49	CAF.1	VCAM1
SAMD11.2	2.05053e-52	-0.356908	0.238	0.33	4.10105e-49	CAF.1	SAMD11
ZBTB16.3	2.84404e-52	-0.656403	0.362	0.454	5.68808e-49	CAF.1	ZBTB16
SAMHD1.2	4.52092e-52	-0.515282	0.342	0.443	9.04184e-49	CAF.1	SAMHD1
MMP13	4.62707e-52	0.291944	0.256	0.117	9.25413e-49	CAF.1	MMP13
F2RL2.1	8.47188e-52	-0.367469	0.156	0.251	1.69438e-48	CAF.1	F2RL2
CCND1.1	8.73696e-52	0.301872	0.526	0.363	1.74739e-48	CAF.1	CCND1
TM4SF1.2	1.89043e-51	0.28594	0.792	0.642	3.78087e-48	CAF.1	TM4SF1
IGLL5.2	1.92889e-51	0.338501	0.651	0.517	3.85779e-48	CAF.1	IGLL5
TFF1.1	3.05435e-51	-0.396184	0.246	0.375	6.10869e-48	CAF.1	TFF1
CDKN2A.2	1.06485e-50	0.30537	0.381	0.235	2.1297e-47	CAF.1	CDKN2A
PTX3	2.85642e-50	-0.38181	0.17	0.256	5.71283e-47	CAF.1	PTX3
MRPS6.2	9.37026e-50	0.431005	0.593	0.448	1.87405e-46	CAF.1	MRPS6
PLA2G1B.2	1.52172e-49	-0.565572	0.251	0.344	3.04345e-46	CAF.1	PLA2G1B
CDC42EP3.3	5.16051e-49	0.297906	0.609	0.449	1.0321e-45	CAF.1	CDC42EP3
PLK2.1	1.07359e-48	0.255701	0.355	0.199	2.14717e-45	CAF.1	PLK2
NFKBIA.2	1.21408e-48	-0.338778	0.77	0.826	2.42817e-45	CAF.1	NFKBIA
LXN.3	1.4659e-48	-0.675081	0.512	0.579	2.9318e-45	CAF.1	LXN
SLC6A6.2	2.48268e-48	0.392935	0.582	0.42	4.96537e-45	CAF.1	SLC6A6
NR2F1.3	2.60134e-48	-0.49352	0.431	0.529	5.20268e-45	CAF.1	NR2F1
LGR5	6.34755e-48	0.255101	0.267	0.126	1.26951e-44	CAF.1	LGR5
BOC.2	6.76324e-48	-0.548958	0.408	0.5	1.35265e-44	CAF.1	BOC
ALDH1A1.3	8.40174e-48	-0.527063	0.588	0.652	1.68035e-44	CAF.1	ALDH1A1
KCNMB1.2	8.65439e-48	-0.822465	0.264	0.36	1.73088e-44	CAF.1	KCNMB1
C15orf48.1	9.59237e-48	0.254762	0.506	0.356	1.91847e-44	CAF.1	C15orf48
KRT19.2	1.04181e-47	0.272336	0.727	0.576	2.08362e-44	CAF.1	KRT19
SLC19A2.2	1.61395e-47	-0.544265	0.326	0.416	3.2279e-44	CAF.1	SLC19A2
SLIT2.2	1.80343e-47	-0.559076	0.369	0.469	3.60686e-44	CAF.1	SLIT2
PODN.3	1.99152e-47	-0.491747	0.495	0.58	3.98304e-44	CAF.1	PODN
CCL2.2	2.04029e-47	-0.736096	0.44	0.536	4.08058e-44	CAF.1	CCL2
DUSP5.1	3.33949e-47	-0.370067	0.247	0.346	6.67898e-44	CAF.1	DUSP5
IRF7	3.43358e-47	0.26795	0.452	0.311	6.86715e-44	CAF.1	IRF7
PTGIR.3	3.54187e-47	-0.447021	0.258	0.351	7.08373e-44	CAF.1	PTGIR
HHIP	4.37523e-47	0.293658	0.31	0.173	8.75047e-44	CAF.1	HHIP
CST2.3	5.3367e-47	-0.657455	0.245	0.341	1.06734e-43	CAF.1	CST2
REG1B.3	6.31175e-47	-0.550102	0.272	0.358	1.26235e-43	CAF.1	REG1B
SOX11	1.02085e-46	0.345386	0.25	0.07	2.0417e-43	CAF.1	SOX11
FST.1	9.2691e-46	0.320927	0.43	0.291	1.85382e-42	CAF.1	FST
C11orf96.2	1.09005e-45	-0.564177	0.564	0.64	2.18011e-42	CAF.1	C11orf96
IL33.1	1.14508e-45	-0.432433	0.207	0.294	2.29016e-42	CAF.1	IL33
NAMPT.2	4.56737e-45	-0.529115	0.405	0.503	9.13473e-42	CAF.1	NAMPT
AMIGO2	4.75407e-45	0.260998	0.342	0.219	9.50813e-42	CAF.1	AMIGO2
EMP1.3	1.32469e-44	-0.408123	0.751	0.776	2.64939e-41	CAF.1	EMP1
CXCL14.2	2.41366e-44	0.388802	0.661	0.502	4.82731e-41	CAF.1	CXCL14
NAAA.1	3.50364e-44	0.316001	0.431	0.284	7.00728e-41	CAF.1	NAAA
SCN7A.3	1.25934e-43	-0.706306	0.277	0.362	2.51869e-40	CAF.1	SCN7A
PLTP.1	3.97438e-43	-0.484579	0.595	0.652	7.94876e-40	CAF.1	PLTP
SDC2.1	4.7565e-43	0.279839	0.827	0.721	9.51301e-40	CAF.1	SDC2
S100A9.1	5.07402e-43	0.28205	0.544	0.392	1.0148e-39	CAF.1	S100A9
LHFPL6.3	8.54443e-43	-0.320542	0.74	0.742	1.70889e-39	CAF.1	LHFPL6
AMY2A.1	9.78484e-43	-0.337624	0.165	0.25	1.95697e-39	CAF.1	AMY2A
HSPA1B.2	1.33623e-42	0.494511	0.499	0.356	2.67245e-39	CAF.1	HSPA1B
PMEPA1.2	1.38114e-42	0.351654	0.67	0.535	2.76227e-39	CAF.1	PMEPA1
C2.2	1.45685e-42	-0.355842	0.243	0.331	2.9137e-39	CAF.1	C2
SMYD3.1	2.21519e-42	0.344333	0.471	0.334	4.43038e-39	CAF.1	SMYD3
COL4A2.3	2.54571e-42	-0.374066	0.681	0.742	5.09143e-39	CAF.1	COL4A2
GPC1.1	3.56962e-42	0.456049	0.541	0.402	7.13925e-39	CAF.1	GPC1
H1FX	1.35032e-41	0.272081	0.614	0.468	2.70064e-38	CAF.1	H1FX
TCF21.2	2.44423e-41	-0.57447	0.448	0.512	4.88846e-38	CAF.1	TCF21
SMOC2.2	2.48205e-41	0.290975	0.669	0.512	4.9641e-38	CAF.1	SMOC2
CFH.1	7.41246e-41	-0.428284	0.758	0.758	1.48249e-37	CAF.1	CFH
SMIM22.1	1.04418e-40	0.251986	0.469	0.327	2.08837e-37	CAF.1	SMIM22
MTHFD2.1	1.38424e-40	-0.525746	0.381	0.463	2.76848e-37	CAF.1	MTHFD2
NOVA1.1	1.84606e-40	-0.418373	0.189	0.274	3.69212e-37	CAF.1	NOVA1
PYCR1.1	4.52763e-40	0.360586	0.485	0.352	9.05525e-37	CAF.1	PYCR1
CBX6.1	5.75276e-40	-0.522997	0.424	0.51	1.15055e-36	CAF.1	CBX6
CSRNP1.2	2.28005e-39	-0.43918	0.308	0.406	4.5601e-36	CAF.1	CSRNP1
LCN2.1	2.47473e-39	0.259821	0.662	0.514	4.94947e-36	CAF.1	LCN2
ID1.1	2.00003e-38	0.425157	0.469	0.323	4.00005e-35	CAF.1	ID1
KLF4.1	3.00922e-38	-0.48507	0.208	0.31	6.01844e-35	CAF.1	KLF4
ABL2.3	3.75064e-38	-0.367644	0.392	0.494	7.50128e-35	CAF.1	ABL2
PLXDC1.2	1.34528e-37	-0.57819	0.351	0.423	2.69055e-34	CAF.1	PLXDC1
EBF1.3	1.58279e-37	-0.525851	0.307	0.387	3.16558e-34	CAF.1	EBF1
IQGAP2.2	2.19369e-37	-0.474837	0.241	0.313	4.38739e-34	CAF.1	IQGAP2
S1PR3.1	6.02867e-37	-0.358146	0.222	0.29	1.20573e-33	CAF.1	S1PR3
ENPP1.1	8.43245e-37	0.435595	0.406	0.269	1.68649e-33	CAF.1	ENPP1
SPOCK1.2	9.15698e-37	0.292699	0.567	0.424	1.8314e-33	CAF.1	SPOCK1
CLDN11.1	1.01775e-35	-0.491026	0.228	0.308	2.0355e-32	CAF.1	CLDN11
CCDC102B.2	2.70875e-35	-0.555189	0.256	0.33	5.4175e-32	CAF.1	CCDC102B
IFI6	4.62842e-35	0.303985	0.809	0.688	9.25683e-32	CAF.1	IFI6
LOX.1	5.34181e-35	0.268368	0.7	0.56	1.06836e-31	CAF.1	LOX
ANK2.1	5.93618e-35	-0.324367	0.205	0.276	1.18724e-31	CAF.1	ANK2
FKBP5.2	6.97266e-35	-0.415339	0.528	0.591	1.39453e-31	CAF.1	FKBP5
SLC29A1.2	8.92679e-35	-0.55757	0.269	0.343	1.78536e-31	CAF.1	SLC29A1
SOCS2.1	1.36366e-34	-0.433832	0.276	0.341	2.72733e-31	CAF.1	SOCS2
GAS6.2	3.16637e-33	-0.326967	0.737	0.78	6.33273e-30	CAF.1	GAS6
PPP1R14A.3	7.02484e-33	-0.608337	0.476	0.526	1.40497e-29	CAF.1	PPP1R14A
GP2.2	1.16448e-32	-0.42776	0.233	0.304	2.32896e-29	CAF.1	GP2
PRDM1.2	5.29361e-32	0.388984	0.402	0.267	1.05872e-28	CAF.1	PRDM1
TFPI2.2	6.40948e-32	-0.656727	0.269	0.339	1.2819e-28	CAF.1	TFPI2
OMD.2	6.68796e-32	0.283155	0.629	0.494	1.33759e-28	CAF.1	OMD
ACKR3.2	1.07662e-31	0.4635	0.358	0.225	2.15323e-28	CAF.1	ACKR3
SAA1.2	1.72082e-31	0.350041	0.39	0.258	3.44165e-28	CAF.1	SAA1
VEGFA.1	2.4449e-31	-0.444764	0.387	0.47	4.88979e-28	CAF.1	VEGFA
FOXS1.3	4.07336e-31	-0.563149	0.249	0.315	8.14673e-28	CAF.1	FOXS1
MGST1.3	1.08442e-30	-0.552107	0.342	0.409	2.16884e-27	CAF.1	MGST1
MT1G.1	1.72872e-30	-0.441965	0.299	0.361	3.45743e-27	CAF.1	MT1G
NFATC1.1	2.02622e-30	-0.294134	0.208	0.279	4.05245e-27	CAF.1	NFATC1
PLVAP.2	2.43765e-30	-0.443482	0.323	0.4	4.8753e-27	CAF.1	PLVAP
PTHLH.2	3.57494e-30	0.321707	0.333	0.209	7.14987e-27	CAF.1	PTHLH
CLMN.1	3.93219e-30	-0.478396	0.282	0.337	7.86438e-27	CAF.1	CLMN
SIK1.1	4.5932e-30	0.265313	0.545	0.423	9.1864e-27	CAF.1	SIK1
CFTR.1	4.67447e-30	-0.418019	0.278	0.333	9.34893e-27	CAF.1	CFTR
TMEM176B.1	5.58696e-30	-0.326611	0.685	0.717	1.11739e-26	CAF.1	TMEM176B
SFRP4.3	6.61149e-30	-0.413946	0.782	0.748	1.3223e-26	CAF.1	SFRP4
NR2F2.3	3.36839e-29	-0.429423	0.635	0.661	6.73678e-26	CAF.1	NR2F2
AQP1.1	9.35194e-29	-0.411078	0.325	0.392	1.87039e-25	CAF.1	AQP1
FABP4.3	1.74999e-28	-0.399052	0.257	0.316	3.49998e-25	CAF.1	FABP4
RARRES3.1	3.59426e-28	-0.420866	0.556	0.597	7.18852e-25	CAF.1	RARRES3
HEYL.3	1.19352e-27	-0.733612	0.297	0.367	2.38705e-24	CAF.1	HEYL
RGS5.2	1.77599e-27	-0.547256	0.43	0.489	3.55197e-24	CAF.1	RGS5
SRGN.2	2.20669e-27	-0.345873	0.584	0.624	4.41337e-24	CAF.1	SRGN
REG1A.1	3.47017e-27	-0.440914	0.619	0.65	6.94034e-24	CAF.1	REG1A
TFF2	1.37571e-26	-0.265973	0.284	0.344	2.75141e-23	CAF.1	TFF2
CXCL12.2	2.17218e-26	-0.489592	0.521	0.574	4.34437e-23	CAF.1	CXCL12
SNORD3A.3	2.31612e-26	-0.420324	0.413	0.459	4.63223e-23	CAF.1	SNORD3A
CILP2.1	2.56488e-26	0.26354	0.347	0.237	5.12976e-23	CAF.1	CILP2
NDRG1.1	9.74992e-26	-0.413978	0.504	0.567	1.94998e-22	CAF.1	NDRG1
ARHGDIB.2	1.47794e-24	-0.342743	0.544	0.593	2.95588e-21	CAF.1	ARHGDIB
FGL2.2	1.4805e-24	-0.350376	0.242	0.298	2.96101e-21	CAF.1	FGL2
ABCC9.1	1.75889e-24	-0.490597	0.308	0.358	3.51778e-21	CAF.1	ABCC9
LEPR.3	6.77233e-24	-0.424504	0.277	0.33	1.35447e-20	CAF.1	LEPR
MUC6.1	8.4941e-24	-0.415297	0.293	0.344	1.69882e-20	CAF.1	MUC6
KCNE4.1	5.27363e-23	-0.350633	0.438	0.485	1.05473e-19	CAF.1	KCNE4
MATN2.1	1.19712e-22	-0.480829	0.233	0.292	2.39425e-19	CAF.1	MATN2
HAND2-AS1.2	1.21652e-22	-0.450759	0.327	0.375	2.43303e-19	CAF.1	HAND2-AS1
WISP2.1	1.89955e-22	0.292647	0.337	0.234	3.7991e-19	CAF.1	WISP2
SLCO3A1.1	5.36858e-22	-0.301124	0.261	0.308	1.07372e-18	CAF.1	SLCO3A1
ELN.3	1.29873e-21	-0.294102	0.56	0.607	2.59745e-18	CAF.1	ELN
CFB.2	2.16803e-21	-0.41938	0.347	0.386	4.33606e-18	CAF.1	CFB
FOSB.1	3.58551e-21	-0.442107	0.52	0.556	7.17102e-18	CAF.1	FOSB
HAS2.1	8.60943e-21	-0.411763	0.251	0.302	1.72189e-17	CAF.1	HAS2
KCNJ8.3	3.77417e-20	-0.356372	0.317	0.357	7.54835e-17	CAF.1	KCNJ8
CD34.1	3.80784e-20	-0.396332	0.241	0.284	7.61568e-17	CAF.1	CD34
MAFF.1	4.17634e-20	-0.428163	0.288	0.355	8.35267e-17	CAF.1	MAFF
CPA2.1	5.71491e-20	-0.325775	0.229	0.274	1.14298e-16	CAF.1	CPA2
SGK1.1	2.87132e-19	-0.285979	0.379	0.437	5.74264e-16	CAF.1	SGK1
PRELP.2	3.13678e-19	-0.299009	0.685	0.698	6.27355e-16	CAF.1	PRELP
MMP19.3	3.45343e-19	-0.450465	0.426	0.468	6.90686e-16	CAF.1	MMP19
CPVL.1	4.134e-19	-0.275653	0.226	0.264	8.26799e-16	CAF.1	CPVL
TMEM100.1	4.16985e-19	-0.550741	0.239	0.295	8.33971e-16	CAF.1	TMEM100
LAMA2.3	6.23512e-19	-0.446929	0.401	0.445	1.24702e-15	CAF.1	LAMA2
ATF3.1	6.26348e-19	-0.384931	0.333	0.395	1.2527e-15	CAF.1	ATF3
RASD1.1	6.29755e-19	-0.359758	0.202	0.259	1.25951e-15	CAF.1	RASD1
LTBP1.3	1.08039e-18	-0.279404	0.637	0.666	2.16078e-15	CAF.1	LTBP1
EBF2.1	1.90113e-18	-0.284146	0.251	0.283	3.80227e-15	CAF.1	EBF2
LTBP2.1	3.91714e-18	-0.360179	0.5	0.543	7.83429e-15	CAF.1	LTBP2
ALDH2.2	1.22482e-17	-0.365972	0.542	0.567	2.44963e-14	CAF.1	ALDH2
TMEM176A.1	1.42764e-17	-0.270026	0.654	0.671	2.85527e-14	CAF.1	TMEM176A
PTN.2	1.76021e-17	-0.520456	0.411	0.446	3.52041e-14	CAF.1	PTN
ITIH5.2	3.85153e-17	-0.392349	0.299	0.337	7.70306e-14	CAF.1	ITIH5
ANO1.3	4.66732e-17	-0.37617	0.307	0.348	9.33464e-14	CAF.1	ANO1
SLC4A4.1	5.4981e-17	-0.368427	0.281	0.322	1.09962e-13	CAF.1	SLC4A4
FSTL3.1	6.23861e-17	-0.340231	0.414	0.46	1.24772e-13	CAF.1	FSTL3
NR4A1.2	8.10887e-17	-0.365673	0.536	0.567	1.62177e-13	CAF.1	NR4A1
TBX3.1	9.865e-17	-0.287658	0.286	0.321	1.973e-13	CAF.1	TBX3
TUBB4B.1	2.67181e-16	-0.275038	0.495	0.542	5.34362e-13	CAF.1	TUBB4B
HLA-DPA1	3.70229e-16	-0.287271	0.547	0.583	7.40457e-13	CAF.1	HLA-DPA1
UAP1.2	6.27587e-16	-0.404333	0.481	0.525	1.25517e-12	CAF.1	UAP1
EGR2.1	7.97759e-16	-0.333329	0.302	0.353	1.59552e-12	CAF.1	EGR2
NES.1	1.52988e-15	-0.347473	0.248	0.283	3.05976e-12	CAF.1	NES
CLSTN3.1	1.87102e-15	-0.279671	0.284	0.323	3.74203e-12	CAF.1	CLSTN3
WDR74.1	2.20364e-15	-0.3412	0.457	0.486	4.40728e-12	CAF.1	WDR74
IFITM1.1	7.48031e-15	-0.291247	0.721	0.72	1.49606e-11	CAF.1	IFITM1
HAS1.1	9.0727e-15	-0.66357	0.211	0.268	1.81454e-11	CAF.1	HAS1
NEGR1.3	1.82963e-14	-0.305197	0.308	0.35	3.65926e-11	CAF.1	NEGR1
STEAP4	2.26925e-14	-0.376074	0.236	0.265	4.53851e-11	CAF.1	STEAP4
PIM1.1	4.02606e-14	-0.296344	0.399	0.438	8.05212e-11	CAF.1	PIM1
ABCA6.3	5.10795e-14	-0.421866	0.302	0.34	1.02159e-10	CAF.1	ABCA6
ITGA1.3	7.8769e-14	-0.285962	0.497	0.527	1.57538e-10	CAF.1	ITGA1
SNCG.1	9.26289e-14	-0.291024	0.256	0.278	1.85258e-10	CAF.1	SNCG
NPR3	1.1004e-13	0.270924	0.282	0.194	2.20079e-10	CAF.1	NPR3
CCL19.3	1.42896e-13	-1.07426	0.331	0.373	2.85793e-10	CAF.1	CCL19
CST1.2	1.75818e-13	0.259136	0.393	0.275	3.51636e-10	CAF.1	CST1
TRIB1.1	1.84524e-13	-0.305828	0.244	0.287	3.69047e-10	CAF.1	TRIB1
CRIP1.2	7.43826e-13	-0.341541	0.423	0.45	1.48765e-09	CAF.1	CRIP1
PAG1.2	1.17394e-12	-0.263699	0.247	0.278	2.34788e-09	CAF.1	PAG1
PROCR.2	1.23412e-12	-0.338674	0.347	0.374	2.46825e-09	CAF.1	PROCR
ARHGAP15.2	4.97431e-12	-0.402084	0.285	0.308	9.94863e-09	CAF.1	ARHGAP15
NOTCH3.2	4.97954e-12	-0.307745	0.504	0.538	9.95909e-09	CAF.1	NOTCH3
TCIM.3	2.62164e-11	-0.266078	0.532	0.544	5.24327e-08	CAF.1	TCIM
ATP2B1.1	3.39848e-11	-0.329725	0.388	0.42	6.79695e-08	CAF.1	ATP2B1
EPAS1.1	9.74003e-11	-0.263342	0.434	0.473	1.94801e-07	CAF.1	EPAS1
SUSD2.2	1.07482e-10	-0.359979	0.309	0.33	2.14964e-07	CAF.1	SUSD2
MEST.3	1.56119e-10	-0.300755	0.392	0.417	3.12237e-07	CAF.1	MEST
GEM.2	1.91233e-10	-0.268979	0.666	0.658	3.82467e-07	CAF.1	GEM
PDGFRA.3	3.19651e-10	-0.268585	0.66	0.643	6.39303e-07	CAF.1	PDGFRA
PLIN2.1	3.88953e-10	-0.34574	0.504	0.524	7.77906e-07	CAF.1	PLIN2
ABCA9	1.22686e-09	-0.279453	0.263	0.206	2.45371e-06	CAF.1	ABCA9
SVEP1.3	1.68063e-09	-0.384811	0.378	0.405	3.36126e-06	CAF.1	SVEP1
SMIM4.1	1.90411e-09	-0.285393	0.498	0.512	3.80822e-06	CAF.1	SMIM4
KDM6B.1	2.38477e-09	-0.436329	0.255	0.303	4.76954e-06	CAF.1	KDM6B
PIM3.1	3.35725e-09	-0.270328	0.393	0.415	6.71449e-06	CAF.1	PIM3
TBX2.1	3.75097e-09	-0.315977	0.262	0.279	7.50193e-06	CAF.1	TBX2
RERG.3	4.10199e-09	-0.331214	0.372	0.39	8.20399e-06	CAF.1	RERG
NFATC2.1	6.61013e-09	-0.38665	0.26	0.285	1.32203e-05	CAF.1	NFATC2
CPXM2.2	7.45433e-09	-0.273708	0.284	0.309	1.49087e-05	CAF.1	CPXM2
SCG2	9.22753e-09	-0.365695	0.271	0.293	1.84551e-05	CAF.1	SCG2
DHRS3.2	9.75646e-09	-0.316838	0.365	0.395	1.95129e-05	CAF.1	DHRS3
EPB41L4A-AS1	1.1904e-08	-0.340093	0.533	0.537	2.3808e-05	CAF.1	EPB41L4A-AS1
ALDH1A3.3	1.33971e-08	-0.374776	0.381	0.404	2.67941e-05	CAF.1	ALDH1A3
PRSS3.1	6.85981e-08	-0.367203	0.253	0.282	0.000137196	CAF.1	PRSS3
MOXD1.3	8.24201e-08	-0.328373	0.524	0.509	0.00016484	CAF.1	MOXD1
SERPINE1.1	9.00918e-08	-0.288854	0.645	0.641	0.000180184	CAF.1	SERPINE1
FOSL1.1	9.96287e-08	-0.262891	0.231	0.254	0.000199257	CAF.1	FOSL1
TNFSF13B.2	1.0004e-07	-0.374918	0.354	0.371	0.00020008	CAF.1	TNFSF13B
CAVIN2	3.66898e-07	-0.265852	0.3	0.301	0.000733795	CAF.1	CAVIN2
FILIP1.1	7.39288e-07	-0.287725	0.26	0.277	0.00147858	CAF.1	FILIP1
SLIT3.1	1.54962e-06	-0.291208	0.4	0.421	0.00309924	CAF.1	SLIT3
MEDAG.1	2.06544e-06	-0.447721	0.36	0.384	0.00413089	CAF.1	MEDAG
CDO1.2	3.32595e-06	-0.30867	0.252	0.271	0.0066519	CAF.1	CDO1
TINAGL1.1	3.85874e-06	-0.307755	0.348	0.361	0.00771748	CAF.1	TINAGL1
NDUFA4L2	5.03398e-06	-0.356952	0.431	0.431	0.010068	CAF.1	NDUFA4L2
HAND2.3	7.47859e-06	-0.270964	0.444	0.441	0.0149572	CAF.1	HAND2
TSPAN8.1	8.31534e-06	-0.270634	0.412	0.417	0.0166307	CAF.1	TSPAN8
SCARA3.1	1.02727e-05	-0.250952	0.259	0.271	0.0205453	CAF.1	SCARA3
CCL21.2	1.10706e-05	-0.550509	0.273	0.283	0.0221412	CAF.1	CCL21
TPPP3.1	1.30301e-05	-0.327772	0.351	0.356	0.0260603	CAF.1	TPPP3
C2orf40.2	2.73186e-05	-0.491671	0.283	0.295	0.0546373	CAF.1	C2orf40
HSPB8.1	5.7503e-05	-0.271899	0.238	0.252	0.115006	CAF.1	HSPB8
ENPEP	7.13068e-05	-0.252662	0.249	0.251	0.142614	CAF.1	ENPEP
ADAMTS4.2	8.36796e-05	-0.38529	0.323	0.341	0.167359	CAF.1	ADAMTS4
CCL26	8.69202e-05	-0.28953	0.264	0.269	0.17384	CAF.1	CCL26
EPHA3.3	0.000136143	-0.45957	0.299	0.309	0.272287	CAF.1	EPHA3
ADAMTSL2.3	0.000267275	-0.255863	0.275	0.277	0.534549	CAF.1	ADAMTSL2
ANGPTL4.1	0.000315005	-0.44219	0.379	0.379	0.630009	CAF.1	ANGPTL4
COL15A1.3	0.000508489	-0.280358	0.54	0.529	1	CAF.1	COL15A1
GPRC5A.2	0.000609271	-0.478303	0.365	0.373	1	CAF.1	GPRC5A
ID4.2	0.000631243	-0.280129	0.401	0.406	1	CAF.1	ID4
DPT.3	0.00423826	-0.309821	0.47	0.451	1	CAF.1	DPT
PTPRS.1	0.00798335	-0.28871	0.353	0.35	1	CAF.1	PTPRS
IL6.2	0.00828373	-0.426285	0.25	0.251	1	CAF.1	IL6
ZFAS1.1	1.59931e-224	0.967587	0.994	0.896	3.19861e-221	CAF.2	ZFAS1
FTH1	3.27766e-218	0.491527	1	0.997	6.55532e-215	CAF.2	FTH1
ENO1.1	4.24127e-215	1.02554	0.981	0.874	8.48254e-212	CAF.2	ENO1
MIF.1	7.10147e-202	0.705229	0.996	0.942	1.42029e-198	CAF.2	MIF
COL1A2.2	2.40356e-187	-0.894088	0.931	0.995	4.80712e-184	CAF.2	COL1A2
PGK1.1	2.52783e-187	1.19427	0.931	0.737	5.05566e-184	CAF.2	PGK1
GAPDH.1	1.38087e-183	0.4739	0.998	0.992	2.76175e-180	CAF.2	GAPDH
RPL17.1	4.33342e-180	0.683243	0.985	0.931	8.66683e-177	CAF.2	RPL17
COL3A1.2	2.42724e-178	-0.935014	0.929	0.986	4.85449e-175	CAF.2	COL3A1
COL1A1.2	1.19805e-176	-0.988191	0.9	0.988	2.39609e-173	CAF.2	COL1A1
SERPINF1.2	2.99657e-173	-1.22913	0.652	0.951	5.99315e-170	CAF.2	SERPINF1
INS.2	1.88073e-171	0.713105	0.996	0.925	3.76147e-168	CAF.2	INS
SPARC.1	8.63047e-170	-0.775067	0.918	0.992	1.72609e-166	CAF.2	SPARC
PPIC.1	8.73544e-163	-1.36986	0.372	0.899	1.74709e-159	CAF.2	PPIC
SPARCL1.2	3.49454e-159	-1.59889	0.405	0.897	6.98908e-156	CAF.2	SPARCL1
THY1.3	5.79014e-158	-1.29341	0.468	0.911	1.15803e-154	CAF.2	THY1
VCAN.3	3.25268e-156	-1.30643	0.507	0.927	6.50535e-153	CAF.2	VCAN
IGFBP4.1	3.84487e-156	-1.22381	0.612	0.965	7.68974e-153	CAF.2	IGFBP4
RPS2	1.49271e-151	0.347769	1	0.996	2.98543e-148	CAF.2	RPS2
IGFBP7.1	1.91176e-150	-0.500738	0.993	0.999	3.82352e-147	CAF.2	IGFBP7
FBLN1.2	1.09787e-149	-1.26386	0.582	0.937	2.19575e-146	CAF.2	FBLN1
EPB41L4A-AS1.1	7.61915e-146	1.35214	0.825	0.514	1.52383e-142	CAF.2	EPB41L4A-AS1
PCOLCE	9.20882e-143	-1.18958	0.526	0.935	1.84176e-139	CAF.2	PCOLCE
ASPN.2	2.7974e-141	-1.59308	0.357	0.855	5.59479e-138	CAF.2	ASPN
MGP.2	1.87913e-138	-1.11867	0.864	0.972	3.75826e-135	CAF.2	MGP
MT-ATP6	2.10977e-136	-0.621761	0.926	0.993	4.21954e-133	CAF.2	MT-ATP6
MT-CO1	2.86075e-135	-0.590057	0.972	0.995	5.72149e-132	CAF.2	MT-CO1
CPE.2	4.50736e-133	0.841574	0.942	0.824	9.01472e-130	CAF.2	CPE
MT-CYB	3.16875e-132	-0.604006	0.946	0.992	6.3375e-129	CAF.2	MT-CYB
CST3.2	7.02332e-132	-0.656396	0.933	0.991	1.40466e-128	CAF.2	CST3
LDHA.2	2.23688e-126	0.539647	0.985	0.94	4.47376e-123	CAF.2	LDHA
ADM.2	6.97666e-126	1.7546	0.721	0.383	1.39533e-122	CAF.2	ADM
MT-ND3	1.40162e-125	-0.746587	0.872	0.986	2.80323e-122	CAF.2	MT-ND3
FSTL1.2	2.86593e-125	-1.12487	0.502	0.919	5.73185e-122	CAF.2	FSTL1
ERO1A.1	4.49154e-125	1.44403	0.73	0.427	8.98308e-122	CAF.2	ERO1A
SPP1.2	1.93897e-124	0.687916	0.954	0.8	3.87794e-121	CAF.2	SPP1
TGFBI.3	2.68857e-122	1.15364	0.862	0.586	5.37714e-119	CAF.2	TGFBI
NDRG1.2	7.58378e-118	1.29124	0.794	0.524	1.51676e-114	CAF.2	NDRG1
DCN.1	1.29294e-117	-0.466846	0.978	0.991	2.58587e-114	CAF.2	DCN
ISLR.3	1.07986e-115	-1.25751	0.372	0.846	2.15973e-112	CAF.2	ISLR
RPS4Y1.4	2.42307e-115	0.915902	0.883	0.625	4.84614e-112	CAF.2	RPS4Y1
COL5A2.3	6.52527e-114	-1.13013	0.519	0.894	1.30505e-110	CAF.2	COL5A2
CCDC80.2	9.38643e-114	-1.08321	0.606	0.94	1.87729e-110	CAF.2	CCDC80
SELENOP.3	4.88673e-110	-1.32375	0.238	0.754	9.77346e-107	CAF.2	SELENOP
MT2A.2	4.56651e-109	0.445387	1	0.992	9.13301e-106	CAF.2	MT2A
MT1E.1	1.44108e-107	0.742138	0.961	0.909	2.88217e-104	CAF.2	MT1E
LINC01705.3	1.5416e-107	1.52355	0.623	0.3	3.0832e-104	CAF.2	LINC01705
VIM	2.69455e-107	0.261159	1	0.998	5.3891e-104	CAF.2	VIM
TCF4.2	6.53708e-104	-1.11169	0.407	0.855	1.30742e-100	CAF.2	TCF4
DDIT4.1	6.94261e-104	0.906148	0.928	0.81	1.38852e-100	CAF.2	DDIT4
SFRP2.3	1.83215e-103	-0.947115	0.864	0.927	3.6643e-100	CAF.2	SFRP2
CFH.2	2.77218e-103	-1.22871	0.299	0.792	5.54435e-100	CAF.2	CFH
CRISPLD2.3	4.63652e-102	-1.26082	0.236	0.748	9.27304e-99	CAF.2	CRISPLD2
ENO2.2	8.58566e-101	1.44515	0.634	0.335	1.71713e-97	CAF.2	ENO2
TPI1.1	3.50807e-100	0.502633	0.965	0.912	7.01613e-97	CAF.2	TPI1
FKBP5.3	6.49535e-100	-1.18927	0.102	0.6	1.29907e-96	CAF.2	FKBP5
TSHZ2.4	2.1486e-98	-1.26534	0.277	0.76	4.2972e-95	CAF.2	TSHZ2
ENTHD1	1.11499e-97	1.31248	0.368	0.097	2.22998e-94	CAF.2	ENTHD1
LOXL1.3	1.27251e-97	-1.20604	0.24	0.724	2.54502e-94	CAF.2	LOXL1
LGALS3.1	1.56138e-97	0.597595	0.944	0.89	3.12276e-94	CAF.2	LGALS3
COL6A3.3	6.31325e-96	-0.759971	0.801	0.97	1.26265e-92	CAF.2	COL6A3
OMD.3	4.63136e-95	-1.32805	0.099	0.58	9.26273e-92	CAF.2	OMD
COL14A1.3	6.96575e-95	-1.45656	0.112	0.598	1.39315e-91	CAF.2	COL14A1
PERP.3	2.13727e-93	0.920919	0.82	0.624	4.27455e-90	CAF.2	PERP
NEXN.2	1.26454e-92	-1.12022	0.204	0.691	2.52908e-89	CAF.2	NEXN
MT-CO3	1.76499e-91	-0.369793	0.994	0.996	3.52999e-88	CAF.2	MT-CO3
FRZB.3	3.60949e-91	-1.35976	0.175	0.65	7.21899e-88	CAF.2	FRZB
COL5A1.4	4.37832e-91	-1.06636	0.403	0.834	8.75664e-88	CAF.2	COL5A1
C7.3	1.24613e-90	-1.94179	0.162	0.629	2.49227e-87	CAF.2	C7
FBLN2.3	3.47159e-90	-1.15084	0.236	0.722	6.94318e-87	CAF.2	FBLN2
EMP3.1	6.71932e-90	0.632966	0.92	0.815	1.34386e-86	CAF.2	EMP3
FBN1.3	3.59776e-89	-1.04162	0.387	0.811	7.19553e-86	CAF.2	FBN1
PKM.2	3.9919e-89	0.468237	0.961	0.906	7.9838e-86	CAF.2	PKM
MT-ND4	1.85721e-88	-0.412943	0.98	0.995	3.71443e-85	CAF.2	MT-ND4
C1S.1	2.12056e-88	-0.613619	0.853	0.983	4.24113e-85	CAF.2	C1S
PTGES.1	2.73147e-88	1.36719	0.597	0.311	5.46293e-85	CAF.2	PTGES
FBLN5.4	3.59887e-88	-1.29271	0.115	0.587	7.19774e-85	CAF.2	FBLN5
RARRES1.4	1.39891e-87	-1.46902	0.162	0.635	2.79783e-84	CAF.2	RARRES1
COL6A2	1.8369e-87	-0.692398	0.816	0.983	3.67381e-84	CAF.2	COL6A2
CTSC.2	1.88696e-87	-1.22101	0.307	0.759	3.77391e-84	CAF.2	CTSC
SULF1.3	7.46389e-86	-1.15771	0.292	0.747	1.49278e-82	CAF.2	SULF1
ELN.4	1.71439e-85	-1.29967	0.152	0.621	3.42879e-82	CAF.2	ELN
SFRP4.4	5.83178e-85	-1.4488	0.424	0.786	1.16636e-81	CAF.2	SFRP4
METTL7A.3	5.18828e-83	-1.05877	0.099	0.55	1.03766e-79	CAF.2	METTL7A
SMOC2.3	8.15113e-83	-1.14355	0.149	0.605	1.63023e-79	CAF.2	SMOC2
BNIP3.1	8.96265e-82	1.4112	0.58	0.317	1.79253e-78	CAF.2	BNIP3
PLAC9.4	2.15297e-81	-1.2126	0.158	0.622	4.30594e-78	CAF.2	PLAC9
SLC16A3.2	2.42977e-81	1.04277	0.727	0.494	4.85954e-78	CAF.2	SLC16A3
GGT5.4	2.84633e-81	-1.11764	0.243	0.697	5.69266e-78	CAF.2	GGT5
LHFPL6.4	6.2251e-81	-0.971845	0.331	0.771	1.24502e-77	CAF.2	LHFPL6
UPP1.1	2.08887e-80	1.37373	0.595	0.342	4.17774e-77	CAF.2	UPP1
PODN.4	2.27544e-80	-1.14222	0.113	0.578	4.55088e-77	CAF.2	PODN
PDGFRL.2	2.46257e-79	-1.0591	0.158	0.606	4.92514e-76	CAF.2	PDGFRL
CLEC2B.3	1.79013e-78	0.943662	0.818	0.662	3.58027e-75	CAF.2	CLEC2B
ZBTB16.4	4.20711e-78	-0.84978	0.032	0.446	8.41422e-75	CAF.2	ZBTB16
FILIP1L.2	5.72481e-78	-1.03458	0.201	0.654	1.14496e-74	CAF.2	FILIP1L
MFAP2.4	1.41107e-77	-1.01952	0.299	0.741	2.82215e-74	CAF.2	MFAP2
TMEM158.3	2.36323e-77	1.18315	0.703	0.468	4.72645e-74	CAF.2	TMEM158
IGF1.4	5.12756e-76	-1.28325	0.063	0.482	1.02551e-72	CAF.2	IGF1
MOXD1.4	6.72739e-76	-1.12141	0.106	0.545	1.34548e-72	CAF.2	MOXD1
PLPP3.1	1.86681e-75	-0.958039	0.143	0.579	3.73361e-72	CAF.2	PLPP3
PRELP.3	1.98395e-75	-1.1203	0.31	0.721	3.96789e-72	CAF.2	PRELP
GSN.3	5.50996e-75	-0.872853	0.703	0.949	1.10199e-71	CAF.2	GSN
NFIB.2	5.60163e-75	-1.0378	0.162	0.598	1.12033e-71	CAF.2	NFIB
NFIA.3	9.73601e-75	-1.14164	0.104	0.539	1.9472e-71	CAF.2	NFIA
VEGFA.2	1.52648e-74	1.1116	0.665	0.421	3.05296e-71	CAF.2	VEGFA
SULF2.2	2.53835e-74	-0.929414	0.143	0.583	5.0767e-71	CAF.2	SULF2
MDK.1	2.78673e-74	-0.860842	0.569	0.881	5.57345e-71	CAF.2	MDK
PPP1R15A.2	7.39421e-74	0.85367	0.771	0.552	1.47884e-70	CAF.2	PPP1R15A
CD44.3	4.11375e-72	0.996134	0.732	0.563	8.22751e-69	CAF.2	CD44
SERPING1.1	6.64709e-72	-0.599952	0.807	0.979	1.32942e-68	CAF.2	SERPING1
ALDH2.3	2.73025e-71	-0.957756	0.16	0.586	5.46051e-68	CAF.2	ALDH2
OGN.3	4.81473e-71	-1.15769	0.099	0.509	9.62946e-68	CAF.2	OGN
ENG.3	2.23143e-70	-1.05522	0.204	0.632	4.46286e-67	CAF.2	ENG
HTRA3.2	2.45944e-70	-1.27741	0.229	0.645	4.91888e-67	CAF.2	HTRA3
XIST.4	4.09503e-70	-1.19784	0.048	0.467	8.19006e-67	CAF.2	XIST
CYTOR.3	3.72507e-68	0.652353	0.825	0.726	7.45013e-65	CAF.2	CYTOR
OLFML2B	6.59598e-68	-0.921935	0.123	0.537	1.3192e-64	CAF.2	OLFML2B
EVI2A.3	8.54587e-68	1.31934	0.559	0.326	1.70917e-64	CAF.2	EVI2A
EMILIN1	1.69613e-67	-0.8527	0.407	0.819	3.39227e-64	CAF.2	EMILIN1
CALD1	1.88521e-67	-0.40581	0.946	0.996	3.77042e-64	CAF.2	CALD1
MT-CO2	1.54216e-66	-0.321044	0.996	0.997	3.08432e-63	CAF.2	MT-CO2
H2AFZ.2	2.29747e-66	0.581506	0.879	0.792	4.59493e-63	CAF.2	H2AFZ
MXRA5.3	5.02462e-66	-0.923782	0.296	0.713	1.00492e-62	CAF.2	MXRA5
PDGFRA.4	5.19268e-66	-0.928087	0.26	0.678	1.03854e-62	CAF.2	PDGFRA
TGFB3.1	9.93346e-65	-0.987135	0.102	0.505	1.98669e-61	CAF.2	TGFB3
SCG5.1	5.91048e-64	1.23521	0.634	0.46	1.1821e-60	CAF.2	SCG5
ADAMTS2.1	1.30918e-63	-0.766386	0.112	0.513	2.61836e-60	CAF.2	ADAMTS2
RBP1.2	9.66074e-63	-0.902713	0.253	0.664	1.93215e-59	CAF.2	RBP1
MT-ND5	4.04197e-62	-0.683013	0.615	0.933	8.08394e-59	CAF.2	MT-ND5
ALDH1A1.4	1.50499e-61	-0.970091	0.255	0.654	3.00999e-58	CAF.2	ALDH1A1
CDH11.4	4.58344e-61	-0.835216	0.366	0.757	9.16687e-58	CAF.2	CDH11
ARPC1B	7.78022e-60	-0.740314	0.517	0.843	1.55604e-56	CAF.2	ARPC1B
[truncated: 448 more rows]
