# Supplementary material for: The novel subclusters based on cancer-associated fibroblast for pancreatic adenocarcinoma
Source: Front Oncol. 2022 Dec 5;12:1045477. doi: 10.3389/fonc.2022.1045477 (PMC9762551; doi:10.3389/fonc.2022.1045477)
Supplement: Supplementary file 2 [file DataSheet_2.xlsx]

## Sheet: KEGG
	Cluster	ID	Description	GeneRatio	BgRatio	pvalue	p.adjust	qvalue	geneID	Count
1	CAF.0	hsa04974	Protein digestion and absorption	26/285	103/8112	7.46318e-16	1.93296e-13	1.72046e-13	63036/10136/23436/1300/1301/1303/7373/1306/81578/1282/1284/1286/1289/1290/1295/1296/1357/1358/1360/1504/440387/2006/486/4311/5644/5646	26
2	CAF.0	hsa04610	Complement and coagulation cascades	21/285	85/8112	7.95411e-13	1.03006e-10	9.16816e-11	2/715/716/717/718/730/1604/629/1675/3075/1191/2159/2162/2149/2151/2152/5328/5329/5265/710/7035	21
3	CAF.0	hsa04972	Pancreatic secretion	19/285	102/8112	1.85452e-09	1.60107e-07	1.42505e-07	279/63036/10136/23436/1080/1357/1358/1360/1504/440387/486/3778/5319/5320/5406/5644/5646/6343/8671	19
4	CAF.0	hsa04512	ECM-receptor interaction	15/285	88/8112	3.34194e-07	2.16391e-05	1.92602e-05	960/1282/1284/1286/2335/3672/22801/3678/3908/10319/6382/6696/7058/7060/7148	15
5	CAF.0	hsa04510	Focal adhesion	21/285	201/8112	7.08182e-06	0.000366838	0.000326509	857/595/1282/1284/1286/2335/3479/3672/22801/3678/3908/10319/10398/4638/80310/5156/5228/6696/7058/7060/7148	21
6	CAF.0	hsa00010	Glycolysis / Gluconeogenesis	11/285	67/8112	1.84803e-05	0.000797732	0.000710032	125/219/217/2023/2026/2597/3939/5223/5230/5315/7167	11
7	CAF.0	hsa04270	Vascular smooth muscle contraction	14/285	134/8112	0.000245159	0.0080952	0.00720524	59/72/133/183/3778/3779/4627/10398/4638/5319/5320/94274/5739/10267	14
8	CAF.0	hsa04151	PI3K-Akt signaling pathway	26/285	354/8112	0.000280264	0.0080952	0.00720524	595/1282/1284/1286/2149/2335/3479/3481/3569/3575/3672/22801/3678/3908/10319/4609/4804/3164/4915/80310/5156/5228/6696/7058/7060/7148	26
9	CAF.0	hsa05205	Proteoglycans in cancer	18/285	205/8112	0.00030537	0.0080952	0.00720524	287/857/595/960/2335/8321/2817/2719/3479/3481/3678/4609/5328/5329/5727/6382/7291/7472	18
10	CAF.0	hsa05144	Malaria	8/285	50/8112	0.000312556	0.0080952	0.00720524	975/3576/3569/6382/7043/7058/7060/7412	8
11	CAF.0	hsa04350	TGF-beta signaling pathway	11/285	94/8112	0.000428059	0.0100788	0.00897081	10468/26585/3397/3398/3399/3624/4052/4609/4681/7043/79875	11
12	CAF.0	hsa04933	AGE-RAGE signaling pathway in diabetic complications	11/285	100/8112	0.000728835	0.0157307	0.0140013	183/595/1282/1284/1286/3576/2152/2335/3569/7043/7412	11
13	CAF.0	hsa05410	Hypertrophic cardiomyopathy	10/285	90/8112	0.00116695	0.0218246	0.0194252	183/3479/3569/3672/22801/3678/3908/7043/7168/7169	10
14	CAF.0	hsa01230	Biosynthesis of amino acids	9/285	75/8112	0.00117971	0.0218246	0.0194252	2023/2026/2597/2752/5223/5230/5315/5831/7167	9
15	CAF.0	hsa05222	Small cell lung cancer	10/285	92/8112	0.00138304	0.0238804	0.0212551	595/1282/1284/1286/2335/1647/3908/10319/4609/4792	10
16	CAF.0	hsa05414	Dilated cardiomyopathy	10/285	96/8112	0.001913	0.0309667	0.0275623	183/3479/3672/22801/3678/3908/5350/7043/7168/7169	10
17	CAF.3	hsa04974	Protein digestion and absorption	19/171	103/8112	2.77568e-13	5.66239e-11	5.02545e-11	1300/1301/1303/1306/80781/1277/1278/1281/1282/1284/1289/1290/50509/1293/1294/1295/1296/440387/2006	19
18	CAF.3	hsa04610	Complement and coagulation cascades	14/171	85/8112	2.07813e-09	2.11969e-07	1.88126e-07	2/718/730/1604/1675/2162/2149/2152/5327/5328/5329/10544/5265/7035	14
19	CAF.3	hsa04512	ECM-receptor interaction	14/171	88/8112	3.33004e-09	2.26443e-07	2.00971e-07	960/1277/1278/1282/1284/1293/1311/3672/22801/3908/6382/7058/7060/3371	14
20	CAF.3	hsa04510	Focal adhesion	19/171	201/8112	3.75268e-08	1.91386e-06	1.69858e-06	857/1277/1278/1282/1284/1293/1311/3479/3672/22801/3908/10398/4638/80310/5156/5159/7058/7060/3371	19
21	CAF.3	hsa05205	Proteoglycans in cancer	16/171	205/8112	6.0509e-06	0.000246877	0.000219106	857/960/1277/1278/1634/8321/3479/3481/4060/4313/4318/5328/5329/6382/7078/7472	16
22	CAF.3	hsa04350	TGF-beta signaling pathway	9/171	94/8112	0.000152361	0.0045979	0.0040807	1030/1634/2200/3398/3400/3624/4052/4681/79875	9
23	CAF.3	hsa04151	PI3K-Akt signaling pathway	19/171	354/8112	0.000157771	0.0045979	0.0040807	285/1277/1278/1282/1284/1293/1311/2149/3479/3481/3672/22801/3908/80310/5156/5159/7058/7060/3371	19
24	CAF.3	hsa05165	Human papillomavirus infection	18/171	331/8112	0.00020141	0.00502981	0.00446403	1277/1278/1282/1284/1293/1311/8321/26508/9636/3672/22801/3908/4854/5159/7058/7060/3371/7472	18
25	CAF.3	hsa04933	AGE-RAGE signaling pathway in diabetic complications	9/171	100/8112	0.00024459	0.00502981	0.00446403	183/6347/1277/1278/1281/1282/1284/2152/4313	9
26	CAF.3	hsa05416	Viral myocarditis	7/171	60/8112	0.00024656	0.00502981	0.00446403	27/857/1604/3115/3122/3908/6442	7
27	CAF.3	hsa05202	Transcriptional misregulation in cancer	11/171	192/8112	0.0024011	0.0445295	0.0395205	1649/1647/3398/3479/3486/4094/4318/5327/5328/860/7704	11
28	CAF.4	hsa04974	Protein digestion and absorption	20/268	103/8112	1.04343e-10	2.71292e-08	2.03195e-08	481/10136/1300/1301/1303/7373/1306/80781/1282/1284/1289/1293/1296/1357/1360/1504/440387/2006/4311/5644	20
29	CAF.4	hsa04151	PI3K-Akt signaling pathway	31/268	354/8112	5.58876e-07	4.09643e-05	3.06817e-05	374/1026/1282/1284/1293/1311/9586/54541/2149/2252/2335/3479/3569/3630/3672/22801/3678/3908/4170/4609/3164/4915/80310/5156/5159/5228/6446/6696/7057/7060/7422	31
30	CAF.4	hsa04510	Focal adhesion	22/268	201/8112	6.95166e-07	4.09643e-05	3.06817e-05	330/857/1282/1284/1293/1311/2335/3479/3672/22801/3678/3908/10398/4638/80310/5156/5159/5228/6696/7057/7060/7422	22
31	CAF.4	hsa04668	TNF signaling pathway	16/268	112/8112	7.09722e-07	4.09643e-05	3.06817e-05	330/6347/1051/9586/2920/2921/2353/3383/3569/3659/3726/3976/4792/5743/9021/7128	16
32	CAF.4	hsa04933	AGE-RAGE signaling pathway in diabetic complications	15/268	100/8112	8.40076e-07	4.09643e-05	3.06817e-05	183/6347/1282/1284/3576/1958/2335/2308/3383/3569/4772/5292/5054/6772/7422	15
33	CAF.4	hsa04512	ECM-receptor interaction	14/268	88/8112	9.45329e-07	4.09643e-05	3.06817e-05	960/1282/1284/1293/1311/2335/3672/22801/3678/3908/6382/6696/7057/7060	14
34	CAF.4	hsa04657	IL-17 signaling pathway	14/268	94/8112	2.14438e-06	7.96483e-05	5.96556e-05	6347/1051/2920/2921/3576/2353/2354/8061/3569/3727/4792/5743/7128/9618	14
35	CAF.4	hsa05165	Human papillomavirus infection	27/268	331/8112	1.19019e-05	0.000380701	0.00028514	1026/1282/1284/1293/1311/9586/2335/2308/8321/3280/26508/3659/9636/3672/22801/3678/3908/4600/4854/5159/5743/6696/6772/7057/7060/7422/7474	27
36	CAF.4	hsa05205	Proteoglycans in cancer	20/268	205/8112	1.31781e-05	0.000380701	0.00028514	857/960/1026/7430/2335/8321/1839/3479/3678/4060/4609/5328/5329/6382/6383/7057/7078/7291/7422/7474	20
37	CAF.4	hsa04610	Complement and coagulation cascades	12/268	85/8112	2.02513e-05	0.000526535	0.000394368	2/717/718/629/1675/2159/2162/2149/5328/5329/10544/5054	12
38	CAF.4	hsa05144	Malaria	9/268	50/8112	3.12864e-05	0.000739496	0.000553873	6347/1311/3576/3383/3569/6382/6383/7057/7060	9
39	CAF.4	hsa04064	NF-kappa B signaling pathway	13/268	104/8112	3.47474e-05	0.000752861	0.000563883	330/6363/6366/6387/2920/2921/3576/3383/4792/5328/5743/7128/10673	13
40	CAF.4	hsa05323	Rheumatoid arthritis	12/268	93/8112	5.06885e-05	0.00101377	0.000759301	6347/1513/6387/2920/2921/3576/2353/3123/3383/3569/10673/7422	12
41	CAF.4	hsa05167	Kaposi sarcoma-associated herpesvirus infection	18/268	194/8112	6.99095e-05	0.00129832	0.000972425	718/1026/9976/2920/2921/3576/2353/3383/3569/4609/4772/4773/4792/5743/1827/6772/7422/7538	18
42	CAF.4	hsa05134	Legionellosis	9/268	57/8112	9.17668e-05	0.00159062	0.00119136	718/2920/2921/3576/3303/3304/3312/3569/4792	9
43	CAF.4	hsa04010	MAPK signaling pathway	23/268	294/8112	0.000103116	0.00167563	0.00125503	374/1649/1843/1844/1846/1847/2252/2353/3303/3304/3312/3479/3630/3727/4609/4772/3164/4915/80310/5156/5159/5228/7422	23
44	CAF.4	hsa05202	Transcriptional misregulation in cancer	17/268	192/8112	0.000196913	0.00301161	0.00225566	330/1026/1051/3576/1649/2308/3479/3486/3569/4094/4609/64332/8013/5328/5966/860/7704	17
45	CAF.4	hsa04810	Regulation of actin cytoskeleton	18/268	218/8112	0.000306696	0.00443005	0.00331806	10458/6387/7430/2149/2252/2335/3630/10788/3672/22801/3678/4629/4627/10398/4638/80310/5156/5159	18
46	CAF.4	hsa04022	cGMP-PKG signaling pathway	15/268	167/8112	0.000399863	0.00547181	0.00409832	150/481/490/9586/1909/1910/3630/3764/3779/10398/4638/4772/4773/5350/5997	15
47	CAF.4	hsa04270	Vascular smooth muscle contraction	13/268	134/8112	0.000464576	0.00603949	0.00452351	72/133/183/1909/3779/4629/4627/10398/4638/5319/94274/5739/10267	13
48	CAF.4	hsa05417	Lipid and atherosclerosis	17/268	215/8112	0.000738481	0.0091431	0.00684807	6347/2920/2921/3576/1649/2353/3303/3304/3312/3383/3569/3949/4772/4773/4792/6648/7494	17
49	CAF.4	hsa05222	Small cell lung cancer	10/268	92/8112	0.00086658	0.0102414	0.00767068	330/1026/1282/1284/2335/3908/4609/4792/5743/9618	10
50	CAF.4	hsa05215	Prostate cancer	10/268	97/8112	0.00130811	0.0147873	0.0110755	1026/9586/2308/3479/3630/4792/80310/5156/5159/5328	10
51	CAF.4	hsa04972	Pancreatic secretion	10/268	102/8112	0.00191786	0.0207768	0.0155616	481/490/10136/1357/1360/1504/440387/5319/5406/5644	10
52	CAF.4	hsa05219	Bladder cancer	6/268	41/8112	0.00208951	0.0217309	0.0162762	1026/3576/1839/4609/7057/7422	6
53	CAF.4	hsa05410	Hypertrophic cardiomyopathy	9/268	90/8112	0.00279119	0.0279119	0.0209057	183/3479/3569/3672/22801/3678/3908/4000/7168	9
54	CAF.4	hsa04380	Osteoclast differentiation	11/268	128/8112	0.00331481	0.0319204	0.023908	1513/2353/2354/8061/3726/3727/4772/4773/4792/9021/6772	11
55	CAF.4	hsa04213	Longevity regulating pathway - multiple species	7/268	62/8112	0.00413431	0.0370025	0.0277144	2308/3303/3304/3312/3479/3630/6648	7
56	CAF.4	hsa05171	Coronavirus disease - COVID-19	16/268	232/8112	0.00423596	0.0370025	0.0277144	717/718/6347/629/1675/3576/2162/2353/1839/3569/9636/4600/4792/200916/6192/6772	16
57	CAF.4	hsa05414	Dilated cardiomyopathy	9/268	96/8112	0.00431738	0.0370025	0.0277144	183/3479/3672/22801/3678/3908/4000/5350/7168	9
58	CAF.4	hsa04145	Phagosome	12/268	152/8112	0.00441184	0.0370025	0.0277144	718/78989/81035/1311/3123/3678/7057/7060/10376/84790/7280/10383	12
59	CAF.4	hsa05130	Pathogenic Escherichia coli infection	14/268	197/8112	0.00560986	0.0445295	0.033352	10458/9076/3576/7430/2149/2353/3569/4629/4627/4792/10376/84790/7280/10383	14
60	CAF.4	hsa04061	Viral protein interaction with cytokine and cytokine receptor	9/268	100/8112	0.00565182	0.0445295	0.033352	6363/6347/6366/6387/9547/2920/2921/3576/3569	9
61	CAF.1	hsa04974	Protein digestion and absorption	26/281	103/8112	5.27553e-16	1.33998e-13	1.17172e-13	10136/23436/1300/1301/1303/7373/1306/1277/1278/1281/1282/1284/1289/1290/1293/1295/1296/1357/1358/1360/1504/440387/2006/486/5644/5646	26
62	CAF.1	hsa04610	Complement and coagulation cascades	22/281	85/8112	5.83422e-14	7.40946e-12	6.47905e-12	2/715/717/718/730/1604/629/1675/3075/1191/2159/2162/2149/2151/2152/5327/5328/5329/10544/5265/5054/7035	22
63	CAF.1	hsa04972	Pancreatic secretion	19/281	102/8112	1.46264e-09	1.23837e-07	1.08287e-07	279/490/10136/23436/1080/1357/1358/1360/1504/440387/486/3778/5319/5320/5406/5644/5646/6343/8671	19
64	CAF.1	hsa04933	AGE-RAGE signaling pathway in diabetic complications	17/281	100/8112	4.57506e-08	2.90516e-06	2.54036e-06	183/6347/595/1277/1278/1281/1282/1284/2152/2335/3569/4313/4772/5292/5054/7412/7422	17
65	CAF.1	hsa04510	Focal adhesion	22/281	201/8112	1.54936e-06	7.04787e-05	6.16287e-05	857/595/1277/1278/1282/1284/1293/1311/2316/2335/3479/3672/22801/3908/10398/4638/5156/5228/7058/7060/7148/7422	22
66	CAF.1	hsa04512	ECM-receptor interaction	14/281	88/8112	1.66485e-06	7.04787e-05	6.16287e-05	1277/1278/1282/1284/1293/1311/2335/3672/22801/3908/6382/7058/7060/7148	14
67	CAF.1	hsa05205	Proteoglycans in cancer	22/281	205/8112	2.16017e-06	7.83832e-05	6.85406e-05	287/857/595/1277/1278/2316/2335/8321/2817/2719/3479/3481/4313/4609/5328/5329/6382/6383/7291/7422/7472/7474	22
68	CAF.1	hsa04151	PI3K-Akt signaling pathway	28/281	354/8112	3.47236e-05	0.00110247	0.000964036	595/1277/1278/1282/1284/1293/1311/2149/2335/3479/3481/3569/3575/3630/3672/22801/3908/4609/4804/3164/4915/5156/5228/6446/7058/7060/7148/7422	28
69	CAF.1	hsa05144	Malaria	8/281	50/8112	0.000284002	0.00801516	0.0070087	6347/1311/3569/6382/6383/7058/7060/7412	8
70	CAF.1	hsa04350	TGF-beta signaling pathway	11/281	94/8112	0.000379566	0.00964097	0.00843036	2200/10468/26585/3397/3398/3399/3400/3624/4052/4609/4681	11
71	CAF.1	hsa04270	Vascular smooth muscle contraction	13/281	134/8112	0.000726507	0.0167757	0.0146692	59/72/183/1909/3778/3779/4627/10398/4638/5319/5320/94274/5739	13
72	CAF.1	hsa04550	Signaling pathways regulating pluripotency of stem cells	13/281	143/8112	0.00133276	0.02821	0.0246677	1749/8321/3397/3398/3399/3400/3479/3624/9314/4609/6926/7472/7474	13
73	CAF.1	hsa04022	cGMP-PKG signaling pathway	14/281	167/8112	0.00191944	0.0348241	0.0304512	150/490/1909/1910/486/3630/3764/3778/3779/10398/4638/4772/4773/5350	14
74	CAF.1	hsa04310	Wnt signaling pathway	14/281	167/8112	0.00191944	0.0348241	0.0304512	595/8061/2487/8321/8549/4316/4609/4772/4773/6422/6423/6424/7472/7474	14
75	CAF.1	hsa05165	Human papillomavirus infection	22/281	331/8112	0.00248656	0.0421057	0.0368185	595/1277/1278/1282/1284/1293/1311/2335/8321/26508/9636/3672/22801/3908/4854/5315/7058/7060/7148/7422/7472/7474	22
76	CAF.2	hsa04974	Protein digestion and absorption	28/298	103/8112	2.09068e-17	5.58212e-15	4.9296e-15	481/10136/1300/1301/1303/7373/1306/80781/1277/1278/1281/1282/1284/1289/1290/1291/1292/1293/1295/1296/1357/1360/1504/440387/2006/4311/5644/5646	28
77	CAF.2	hsa04610	Complement and coagulation cascades	21/298	85/8112	1.89694e-12	2.53242e-10	2.2364e-10	2/715/716/717/718/730/629/1675/3075/1191/2159/2162/2149/2152/5327/5328/5329/10544/5054/710/7035	21
78	CAF.2	hsa04512	ECM-receptor interaction	18/298	88/8112	2.10053e-09	1.86947e-07	1.65094e-07	960/1277/1278/1282/1284/1291/1292/1293/3672/22801/3678/3908/6382/6696/7057/7058/7060/7148	18
79	CAF.2	hsa04510	Focal adhesion	27/298	201/8112	4.03519e-09	2.69349e-07	2.37864e-07	857/595/1277/1278/1282/1284/1291/1292/1293/2316/3479/3672/22801/3678/3725/3908/10398/80310/5156/5159/5228/6696/7057/7058/7060/7148/7422	27
80	CAF.2	hsa04933	AGE-RAGE signaling pathway in diabetic complications	16/298	100/8112	6.07591e-07	2.90108e-05	2.56197e-05	183/595/1277/1278/1281/1282/1284/2152/2308/3725/4772/5054/6772/7043/7412/7422	16
81	CAF.2	hsa04151	PI3K-Akt signaling pathway	33/298	354/8112	6.51929e-07	2.90108e-05	2.56197e-05	595/1026/1277/1278/1282/1284/1291/1292/1293/90993/54541/2149/3479/3481/3630/3672/22801/3678/3908/4170/4804/3164/4915/80310/5156/5159/5228/6696/7057/7058/7060/7148/7422	33
82	CAF.2	hsa05205	Proteoglycans in cancer	21/298	205/8112	1.90436e-05	0.000726377	0.000641468	287/857/595/960/1026/1277/1278/1634/2316/8321/2719/3479/3481/3678/4060/5328/5329/6382/7057/7422/7472	21
83	CAF.2	hsa05165	Human papillomavirus infection	28/298	331/8112	2.99475e-05	0.000999497	0.000882662	595/1026/1277/1278/1282/1284/1291/1292/1293/90993/2308/8321/26508/9636/3672/22801/3678/3908/5159/5315/6696/6772/7057/7058/7060/7148/7422/7472	28
84	CAF.2	hsa00010	Glycolysis / Gluconeogenesis	10/298	67/8112	0.000148857	0.00415129	0.00366603	125/217/2023/2026/2597/3939/5223/5230/5315/7167	10
85	CAF.2	hsa04350	TGF-beta signaling pathway	12/298	94/8112	0.000155479	0.00415129	0.00366603	1634/2200/26585/3397/3398/3399/3400/3624/4681/7043/7057/79875	12
86	CAF.2	hsa05215	Prostate cancer	12/298	97/8112	0.000210362	0.00510605	0.00450919	595/1026/90993/2308/3479/3630/4792/80310/5156/5159/5327/5328	12
87	CAF.2	hsa00590	Arachidonic acid metabolism	9/298	61/8112	0.000348287	0.00774939	0.00684354	8644/2687/2877/2878/5319/5320/5730/9536/5740	9
88	CAF.2	hsa04066	HIF-1 signaling pathway	12/298	109/8112	0.000624426	0.0128247	0.0113256	1026/112399/2023/2026/2597/3479/3630/3939/5230/5054/6513/7422	12
89	CAF.2	hsa04972	Pancreatic secretion	11/298	102/8112	0.0012399	0.0236467	0.0208826	481/10136/1357/1360/1504/440387/5319/5320/5406/5644/5646	11
90	CAF.2	hsa05144	Malaria	7/298	50/8112	0.002163	0.0385015	0.0340009	975/6382/7043/7057/7058/7060/7412	7
91	CAF.2	hsa05414	Dilated cardiomyopathy	10/298	96/8112	0.00265227	0.0442598	0.0390861	183/3479/3672/22801/3678/3908/4000/5350/7043/7168	10

## Sheet: GO
	Cluster	ID	Description	GeneRatio	BgRatio	pvalue	p.adjust	qvalue	geneID	Count
1	CAF.0	GO:0042110	T cell activation	25/489	483/18866	0.000875498	0.00804417	0.00551747	857/6363/960/1604/975/11221/1960/2207/10875/10457/2934/3479/3481/3569/3575/3953/3956/4627/55824/860/6659/10673/7412/7704/678	25
2	CAF.0	GO:0006757	ATP generation from ADP	10/489	116/18866	0.000877129	0.00804417	0.00551747	2023/2026/2597/3479/3939/5223/5230/5315/8671/7167	10
3	CAF.0	GO:0032640	tumor necrosis factor production	10/489	116/18866	0.000877129	0.00804417	0.00551747	6363/947/1191/2207/2621/10457/3479/4282/7291/7538	10
4	CAF.0	GO:0061900	glial cell activation	7/489	60/18866	0.000887312	0.00812122	0.00557032	1191/8530/1075/90865/3569/9572/8877	7
5	CAF.0	GO:1905521	regulation of macrophage migration	6/489	44/18866	0.000900025	0.00822107	0.00563881	975/928/146433/4282/4323/57509	6
6	CAF.0	GO:0045619	regulation of lymphocyte differentiation	13/489	181/18866	0.000904499	0.00824541	0.0056555	6363/11221/1960/10875/2621/3398/3575/3624/4323/6422/6659/7704/678	13
7	CAF.0	GO:1903708	positive regulation of hemopoiesis	14/489	204/18866	0.000910179	0.00828063	0.00567965	6363/11221/1960/2621/3303/3304/3398/146433/3575/3624/9636/4323/6659/7704	14
8	CAF.0	GO:0042310	vasoconstriction	8/489	78/18866	0.000920768	0.00836028	0.00573429	59/133/150/183/857/1910/2149/2697	8
9	CAF.0	GO:1901655	cellular response to ketone	9/489	97/18866	0.000931343	0.00843949	0.00578861	358/1080/54206/114907/2706/5176/6422/64754/6696	9
10	CAF.0	GO:0033688	regulation of osteoblast proliferation	5/489	30/18866	0.000955684	0.00864287	0.00592811	115908/10516/26585/6422/338773	5
11	CAF.0	GO:0002696	positive regulation of leukocyte activation	22/489	406/18866	0.000977503	0.00881343	0.0060451	857/6363/1604/975/1075/11221/1960/2207/2621/3479/3481/100423062/90865/3569/3575/3956/4282/4323/6659/10673/7412/7704	22
12	CAF.0	GO:0003170	heart valve development	7/489	61/18866	0.000980344	0.00881343	0.0060451	2006/26508/9353/6586/6659/64220/7291	7
13	CAF.0	GO:0006027	glycosaminoglycan catabolic process	7/489	61/18866	0.000980344	0.00881343	0.0060451	960/57214/2817/2719/4969/5549/6382	7
14	CAF.0	GO:1903522	regulation of blood circulation	18/489	303/18866	0.000993923	0.00891791	0.00611676	10060/133/150/183/287/857/1829/2149/5348/486/53826/2697/3752/23704/5350/5997/6909/7168	18
15	CAF.0	GO:0035637	multicellular organismal signaling	14/489	206/18866	0.00100028	0.0089354	0.00612876	10060/183/287/857/1829/5348/486/53826/2697/3752/23704/4915/5350/6332	14
16	CAF.0	GO:0071383	cellular response to steroid hormone stimulus	14/489	206/18866	0.00100028	0.0089354	0.00612876	358/54206/114907/2706/26508/9572/56937/5176/6422/64754/6943/7035/7538/678	14
17	CAF.0	GO:0071260	cellular response to mechanical stimulus	8/489	79/18866	0.00100175	0.0089354	0.00612876	183/358/664/2022/1647/2697/4316/6513	8
18	CAF.0	GO:0060412	ventricular septum morphogenesis	6/489	45/18866	0.00101609	0.00904562	0.00620436	8321/26508/3398/9353/6586/6659	6
19	CAF.0	GO:0010713	negative regulation of collagen metabolic process	4/489	18/18866	0.00102179	0.00906095	0.00621487	1471/114757/54206/3569	4
20	CAF.0	GO:0051782	negative regulation of cell division	4/489	18/18866	0.00102179	0.00906095	0.00621487	4609/5727/56241/10628	4
21	CAF.0	GO:1901343	negative regulation of vasculature development	14/489	207/18866	0.00104807	0.00927595	0.00636234	9510/183/1284/10516/1647/4804/5230/10769/5764/28984/5176/23213/7058/7060	14
22	CAF.0	GO:0046660	female sex differentiation	10/489	119/18866	0.00106815	0.00941707	0.00645914	9510/10468/3624/4323/4327/5156/6422/9353/6586/64220	10
23	CAF.0	GO:0071706	tumor necrosis factor superfamily cytokine production	10/489	119/18866	0.00106815	0.00941707	0.00645914	6363/947/1191/2207/2621/10457/3479/4282/7291/7538	10
24	CAF.0	GO:0007548	sex differentiation	17/489	280/18866	0.00107342	0.00944525	0.00647846	9510/10409/595/1471/10468/3624/4257/4323/4327/130497/5156/6382/6422/9353/6586/64220/6943	17
25	CAF.0	GO:0008016	regulation of heart contraction	16/489	256/18866	0.00110187	0.00967693	0.00663737	10060/133/183/287/857/1829/5348/486/53826/2697/3752/23704/5350/5997/6909/7168	16
26	CAF.0	GO:0061037	negative regulation of cartilage development	5/489	31/18866	0.00111548	0.00975881	0.00669353	1513/2202/2487/26585/5744	5
27	CAF.0	GO:1902230	negative regulation of intrinsic apoptotic signaling pathway in response to DNA damage	5/489	31/18866	0.00111548	0.00975881	0.00669353	57007/960/1191/6387/4282	5
28	CAF.0	GO:0043010	camera-type eye development	19/489	332/18866	0.00113116	0.00985814	0.00676166	220/1282/1295/1296/1545/2202/3624/10319/4094/10763/4915/5156/5764/5176/10252/64220/6909/7291/7472	19
29	CAF.0	GO:0050863	regulation of T cell activation	19/489	332/18866	0.00113116	0.00985814	0.00676166	857/6363/1604/975/11221/1960/10875/10457/2934/3479/3481/3569/3575/3956/55824/6659/10673/7412/7704	19
30	CAF.0	GO:0032570	response to progesterone	6/489	46/18866	0.00114332	0.00994514	0.00682134	857/1829/2706/5764/7043/10628	6
31	CAF.3	GO:0001945	lymph vessel development	4/311	26/18866	0.000813112	0.00866002	0.00612422	7026/10630/79987/79652	4
32	CAF.3	GO:0031579	membrane raft organization	4/311	26/18866	0.000813112	0.00866002	0.00612422	302/857/2934/6281	4
33	CAF.3	GO:0042730	fibrinolysis	4/311	26/18866	0.000813112	0.00866002	0.00612422	302/5327/5328/5329	4
34	CAF.3	GO:0043567	regulation of insulin-like growth factor receptor signaling pathway	4/311	26/18866	0.000813112	0.00866002	0.00612422	8483/3479/3485/3486	4
35	CAF.3	GO:0060343	trabecula formation	4/311	26/18866	0.000813112	0.00866002	0.00612422	9510/1277/4313/5950	4
36	CAF.3	GO:0090023	positive regulation of neutrophil chemotaxis	4/311	26/18866	0.000813112	0.00866002	0.00612422	6363/6366/4192/7060	4
37	CAF.3	GO:0002548	monocyte chemotaxis	6/311	67/18866	0.000820398	0.00866002	0.00612422	6363/6347/6366/3958/4681/9353	6
38	CAF.3	GO:0030239	myofibril assembly	6/311	67/18866	0.000820398	0.00866002	0.00612422	1465/1466/25802/4629/5156/5159	6
39	CAF.3	GO:0045123	cellular extravasation	6/311	67/18866	0.000820398	0.00866002	0.00612422	6347/6366/3672/4192/80310/7070	6
40	CAF.3	GO:0071300	cellular response to retinoic acid	6/311	67/18866	0.000820398	0.00866002	0.00612422	27/1277/2042/5176/3371/7472	6
41	CAF.3	GO:0060412	ventricular septum morphogenesis	5/311	45/18866	0.000839065	0.00883176	0.00624567	8321/26508/3398/9353/6659	5
42	CAF.3	GO:0045619	regulation of lymphocyte differentiation	10/311	181/18866	0.000867715	0.00892372	0.00631071	6363/10875/2621/3398/3624/4192/4323/639/6659/7704	10
43	CAF.3	GO:0045185	maintenance of protein location	7/311	93/18866	0.000872932	0.00892372	0.00631071	857/2200/2697/2934/4052/4681/5552	7
44	CAF.3	GO:0001765	membrane raft assembly	3/311	12/18866	0.000874026	0.00892372	0.00631071	302/857/6281	3
45	CAF.3	GO:0001768	establishment of T cell polarity	3/311	12/18866	0.000874026	0.00892372	0.00631071	6363/6366/2934	3
46	CAF.3	GO:0002468	dendritic cell antigen processing and presentation	3/311	12/18866	0.000874026	0.00892372	0.00631071	6363/6366/10875	3
47	CAF.3	GO:0033690	positive regulation of osteoblast proliferation	3/311	12/18866	0.000874026	0.00892372	0.00631071	115908/10516/338773	3
48	CAF.3	GO:0038063	collagen-activated tyrosine kinase receptor signaling pathway	3/311	12/18866	0.000874026	0.00892372	0.00631071	1277/1282/1284	3
49	CAF.3	GO:0042340	keratan sulfate catabolic process	3/311	12/18866	0.000874026	0.00892372	0.00631071	4060/4969/4958	3
50	CAF.3	GO:1900115	extracellular regulation of signal transduction	3/311	12/18866	0.000874026	0.00892372	0.00631071	2200/4052/4681	3
51	CAF.3	GO:1900116	extracellular negative regulation of signal transduction	3/311	12/18866	0.000874026	0.00892372	0.00631071	2200/4052/4681	3
52	CAF.3	GO:0070838	divalent metal ion transport	18/311	471/18866	0.000874447	0.00892372	0.00631071	150/183/302/857/6363/6347/6366/7852/1649/2149/2621/2697/3958/4638/5159/5350/6781/7070	18
53	CAF.3	GO:0051251	positive regulation of lymphocyte activation	15/311	357/18866	0.000911385	0.00927498	0.00655911	857/6363/6347/6366/1604/2621/3115/3479/3481/3485/4192/4323/6659/7070/7704	15
54	CAF.3	GO:0043270	positive regulation of ion transport	13/311	284/18866	0.000914268	0.00927868	0.00656173	150/183/348/857/6347/1272/2149/5348/3958/4638/5159/6781/7070	13
55	CAF.3	GO:0045778	positive regulation of ossification	7/311	94/18866	0.000930103	0.00941346	0.00665704	115908/3479/9636/860/6423/338773/7704	7
56	CAF.3	GO:0051928	positive regulation of calcium ion transport	8/311	122/18866	0.000944943	0.00953745	0.00674473	857/6347/2149/3958/4638/5159/6781/7070	8
57	CAF.3	GO:0009636	response to toxic substance	12/311	250/18866	0.000949558	0.00955265	0.00675547	348/1545/10516/2878/4131/4257/4494/4499/5159/7837/6382/6649	12
58	CAF.3	GO:0051651	maintenance of location in cell	11/311	216/18866	0.000951634	0.00955265	0.00675547	348/857/6363/6366/1649/2149/2697/2934/5350/5552/7070	11
59	CAF.3	GO:0001837	epithelial to mesenchymal transition	9/311	152/18866	0.000958857	0.00959899	0.00678824	1277/2042/26508/4192/10630/28984/6423/10252/7472	9
60	CAF.3	GO:0001666	response to hypoxia	15/311	359/18866	0.000964023	0.00962456	0.00680632	285/857/1410/7852/112399/2034/4323/4313/10397/5327/5328/5740/28984/6649/6781	15
61	CAF.3	GO:0070167	regulation of biomineral tissue development	7/311	95/18866	0.000990182	0.00983243	0.00695333	54829/1311/2621/9636/4958/5552/338773	7
62	CAF.3	GO:0110149	regulation of biomineralization	7/311	95/18866	0.000990182	0.00983243	0.00695333	54829/1311/2621/9636/4958/5552/338773	7
63	CAF.4	GO:0071248	cellular response to metal ion	13/474	193/18866	0.00122848	0.0088892	0.00570202	9076/1800/2167/2353/2354/10272/3726/3727/4489/4493/4502/5743/7474	13
64	CAF.4	GO:0001838	embryonic epithelial tube formation	10/474	125/18866	0.00123163	0.0088984	0.00570792	133/115908/8321/26585/144165/5754/6423/10653/7291/7474	10
65	CAF.4	GO:0036294	cellular response to decreased oxygen levels	14/474	218/18866	0.00128067	0.00923871	0.00592621	1958/29923/3383/3779/4000/4609/10135/5740/5743/5764/28984/2030/7291/7422	14
66	CAF.4	GO:0003338	metanephros morphogenesis	5/474	33/18866	0.00130104	0.00932904	0.00598415	26585/3280/3976/5159/6772	5
67	CAF.4	GO:0044319	wound healing, spreading of cells	5/474	33/18866	0.00130104	0.00932904	0.00598415	960/1289/1839/3678/10630	5
68	CAF.4	GO:0061311	cell surface receptor signaling pathway involved in heart development	5/474	33/18866	0.00130104	0.00932904	0.00598415	22943/9464/26508/6591/7474	5
69	CAF.4	GO:0090505	epiboly involved in wound healing	5/474	33/18866	0.00130104	0.00932904	0.00598415	960/1289/1839/3678/10630	5
70	CAF.4	GO:0072171	mesonephric tubule morphogenesis	7/474	66/18866	0.00131054	0.00938299	0.00601876	183/26585/3280/4609/5228/6943/7422	7
71	CAF.4	GO:0031532	actin cytoskeleton reorganization	9/474	105/18866	0.00131854	0.0093909	0.00602383	27/84168/10458/7430/2252/10788/4627/5156/5754	9
72	CAF.4	GO:0062014	negative regulation of small molecule metabolic process	9/474	105/18866	0.00131854	0.0093909	0.00602383	341/348/114899/54541/27122/3630/3953/55022/6591	9
73	CAF.4	GO:1902106	negative regulation of leukocyte differentiation	9/474	105/18866	0.00131854	0.0093909	0.00602383	2200/10272/3142/3659/10234/4609/4830/10221/80149	9
74	CAF.4	GO:0051302	regulation of cell division	12/474	171/18866	0.00131955	0.0093909	0.00602383	2252/81606/4609/80310/5228/5764/6423/56241/6840/7060/10628/7422	12
75	CAF.4	GO:0031348	negative regulation of defense response	16/474	269/18866	0.0013375	0.00950445	0.00609667	2/347/348/114899/3123/5654/3479/3630/9314/3949/5740/25939/9021/7128/7130/80149	16
76	CAF.4	GO:0007219	Notch signaling pathway	13/474	195/18866	0.00134866	0.00956945	0.00613837	1675/1272/3280/26508/3880/4609/4792/4854/5350/10631/6591/6772/56892	13
77	CAF.4	GO:0002686	negative regulation of leukocyte migration	6/474	49/18866	0.00136451	0.00962445	0.00617364	347/6347/6366/6387/1843/26585	6
78	CAF.4	GO:0007595	lactation	6/474	49/18866	0.00136451	0.00962445	0.00617364	857/1036/4830/2030/7422/7494	6
79	CAF.4	GO:0010712	regulation of collagen metabolic process	6/474	49/18866	0.00136451	0.00962445	0.00617364	2022/54206/2149/3569/5159/28984	6
80	CAF.4	GO:0042059	negative regulation of epidermal growth factor receptor signaling pathway	6/474	49/18866	0.00136451	0.00962445	0.00617364	374/54206/9052/1839/3672/10252	6
81	CAF.4	GO:0010875	positive regulation of cholesterol efflux	4/474	20/18866	0.00138442	0.00972164	0.00623599	348/857/1066/4792	4
82	CAF.4	GO:0051767	nitric-oxide synthase biosynthetic process	4/474	20/18866	0.00138442	0.00972164	0.00623599	9590/6347/10135/6772	4
83	CAF.4	GO:0051769	regulation of nitric-oxide synthase biosynthetic process	4/474	20/18866	0.00138442	0.00972164	0.00623599	9590/6347/10135/6772	4
84	CAF.4	GO:0051091	positive regulation of DNA-binding transcription factor activity	16/474	270/18866	0.00138979	0.0097449	0.00625091	183/84159/857/1649/8061/8321/26585/3303/3304/3383/3569/3630/5319/28984/7422/7474	16
85	CAF.4	GO:0001841	neural tube formation	9/474	106/18866	0.0014096	0.00984484	0.00631501	133/115908/8321/144165/5754/6423/10653/7291/7474	9
86	CAF.4	GO:0032611	interleukin-1 beta production	9/474	106/18866	0.0014096	0.00984484	0.00631501	6363/1958/54206/2149/3479/3569/7128/7474/80149	9
87	CAF.4	GO:0050728	negative regulation of inflammatory response	13/474	196/18866	0.00141232	0.00984484	0.00631501	347/348/114899/3123/3479/3630/9314/3949/5740/9021/7128/7130/80149	13
88	CAF.4	GO:0060759	regulation of response to cytokine stimulus	13/474	196/18866	0.00141232	0.00984484	0.00631501	330/857/83643/3303/3304/3569/9314/7837/25939/9021/6772/7128/7474	13
89	CAF.4	GO:0034109	homotypic cell-cell adhesion	8/474	86/18866	0.0014313	0.00992643	0.00636735	928/1311/2335/4627/10398/5156/10630/5329	8
90	CAF.4	GO:0006026	aminoglycan catabolic process	7/474	67/18866	0.00143238	0.00992643	0.00636735	960/4060/4958/5549/6382/6383/1462	7
91	CAF.4	GO:0030239	myofibril assembly	7/474	67/18866	0.00143238	0.00992643	0.00636735	3880/3856/25802/4629/5156/5159/7168	7
92	CAF.4	GO:0050918	positive chemotaxis	7/474	67/18866	0.00143238	0.00992643	0.00636735	6387/3576/2252/10457/5228/7422/7474	7
93	CAF.1	GO:0045721	negative regulation of gluconeogenesis	4/492	18/18866	0.0010453	0.00819817	0.00550114	114899/3630/3953/150094	4
94	CAF.1	GO:0048557	embryonic digestive tract morphogenesis	4/492	18/18866	0.0010453	0.00819817	0.00550114	3398/5156/6664/6943	4
95	CAF.1	GO:0010771	negative regulation of cell morphogenesis involved in differentiation	9/492	98/18866	0.0010463	0.00819817	0.00550114	3397/4804/10631/5802/223117/9353/4070/7070/7474	9
96	CAF.1	GO:0007272	ensheathment of neurons	11/492	139/18866	0.00105701	0.008246	0.00553324	287/5010/1191/8530/1075/1959/2817/3400/10397/4915/5764	11
97	CAF.1	GO:0008366	axon ensheathment	11/492	139/18866	0.00105701	0.008246	0.00553324	287/5010/1191/8530/1075/1959/2817/3400/10397/4915/5764	11
98	CAF.1	GO:2001235	positive regulation of apoptotic signaling pathway	13/492	183/18866	0.00105788	0.008246	0.00553324	183/467/857/1075/50486/2934/3624/4804/5329/5366/6280/6422/8406	13
99	CAF.1	GO:0035637	multicellular organismal signaling	14/492	206/18866	0.00106029	0.00825054	0.00553629	10060/183/287/490/857/1829/2316/5348/486/2697/23704/4915/5350/6332	14
100	CAF.1	GO:0002791	regulation of peptide secretion	21/492	381/18866	0.0011033	0.00857047	0.00575096	150/55107/348/114899/23705/947/1080/2149/2697/2922/3479/90865/3569/3630/415116/5319/6288/6343/6422/6659/5552	21
101	CAF.1	GO:0048678	response to axon injury	8/492	80/18866	0.00113173	0.00877627	0.00588906	347/1471/9314/4131/4147/9315/5764/5802	8
102	CAF.1	GO:0061037	negative regulation of cartilage development	5/492	31/18866	0.00114628	0.00887387	0.00595455	1513/2202/2487/26585/5744	5
103	CAF.1	GO:1902905	positive regulation of supramolecular fiber organization	14/492	208/18866	0.00116329	0.00899016	0.00603258	348/6366/10344/10602/1191/2316/2934/3303/3304/3397/10788/4131/6422/7168	14
104	CAF.1	GO:0032570	response to progesterone	6/492	46/18866	0.00117981	0.00910134	0.00610719	857/1829/2354/8061/2706/5764	6
105	CAF.1	GO:0051251	positive regulation of lymphocyte activation	20/492	357/18866	0.0011817	0.00910134	0.00610719	857/6363/6347/6366/1604/11221/2621/3113/3479/3481/100423062/3569/3575/4323/4773/6659/7070/10673/7412/7704	20
106	CAF.1	GO:0070372	regulation of ERK1 and ERK2 cascade	18/492	306/18866	0.00119014	0.00915071	0.00614032	57007/9590/348/467/6363/6347/6366/10344/11221/2149/2335/2621/151306/9464/9314/57447/5156/5320	18
107	CAF.1	GO:0051893	regulation of focal adhesion assembly	7/492	63/18866	0.00123204	0.00944077	0.00633495	347/2042/26585/4323/6422/7070/7422	7
108	CAF.1	GO:0090109	regulation of cell-substrate junction assembly	7/492	63/18866	0.00123204	0.00944077	0.00633495	347/2042/26585/4323/6422/7070/7422	7
109	CAF.1	GO:0030879	mammary gland development	11/492	142/18866	0.00125814	0.00962448	0.00645823	857/595/1036/3398/2030/8835/6909/6926/7422/7472/7474	11
110	CAF.1	GO:0010906	regulation of glucose metabolic process	10/492	121/18866	0.00127018	0.0096845	0.0064985	114899/5167/3479/3481/3486/3630/3953/5166/5366/150094	10
111	CAF.1	GO:0002573	myeloid leukocyte differentiation	14/492	210/18866	0.00127456	0.0096845	0.0064985	6363/2200/10272/2719/3398/3624/3665/10234/4495/4609/4627/6422/10221/7422	14
112	CAF.1	GO:0034764	positive regulation of transmembrane transport	14/492	210/18866	0.00127456	0.0096845	0.0064985	183/287/718/6347/57214/1080/2149/2316/5348/2719/3479/3630/3779/7070	14
113	CAF.1	GO:0045216	cell-cell junction organization	14/492	210/18866	0.00127456	0.0096845	0.0064985	183/287/23705/857/1009/5010/1829/2149/2697/2706/151306/64065/79987/7422	14
114	CAF.1	GO:0048639	positive regulation of developmental growth	13/492	187/18866	0.00128828	0.00977234	0.00655744	10409/1382/6387/2335/2307/3479/3481/4131/5292/5967/6909/7422/7472	13
115	CAF.1	GO:0048245	eosinophil chemotaxis	4/492	19/18866	0.00129697	0.00977266	0.00655766	6347/6366/10344/7857	4
116	CAF.1	GO:0060749	mammary gland alveolus development	4/492	19/18866	0.00129697	0.00977266	0.00655766	595/3398/8835/7422	4
117	CAF.1	GO:0061377	mammary gland lobule development	4/492	19/18866	0.00129697	0.00977266	0.00655766	595/3398/8835/7422	4
118	CAF.1	GO:0072074	kidney mesenchyme development	4/492	19/18866	0.00129697	0.00977266	0.00655766	10409/4609/130497/6943	4
119	CAF.1	GO:0032956	regulation of actin cytoskeleton organization	20/492	360/18866	0.00130653	0.00982835	0.00659502	27/397/6366/10344/10602/6387/2006/2042/2316/2934/3397/10788/5156/390/6422/9353/440335/3925/4070/7168	20
120	CAF.1	GO:0010876	lipid localization	23/492	440/18866	0.0013225	0.00990392	0.00664574	23460/10351/10350/183/347/348/718/857/1080/1191/5167/2167/3569/3624/4232/4792/5319/5320/123/5360/5406/28232/440335	23
121	CAF.1	GO:0006953	acute-phase response	6/492	47/18866	0.00132315	0.00990392	0.00664574	1910/2335/3569/3630/6288/5265	6
122	CAF.1	GO:1903115	regulation of actin filament-based movement	6/492	47/18866	0.00132315	0.00990392	0.00664574	287/857/1829/2316/10630/5350	6
123	CAF.2	GO:0043116	negative regulation of vascular permeability	4/540	16/18866	0.000918361	0.00780353	0.00539249	133/9590/9353/7422	4
124	CAF.2	GO:0072109	glomerular mesangium development	4/540	16/18866	0.000918361	0.00780353	0.00539249	59/947/80310/5159	4
125	CAF.2	GO:0072224	metanephric glomerulus development	4/540	16/18866	0.000918361	0.00780353	0.00539249	947/5156/5159/6943	4
126	CAF.2	GO:2001212	regulation of vasculogenesis	4/540	16/18866	0.000918361	0.00780353	0.00539249	133/947/54453/55273	4
127	CAF.2	GO:0014068	positive regulation of phosphatidylinositol 3-kinase signaling	9/540	88/18866	0.000926498	0.0078582	0.00543027	183/1634/2149/3479/3630/4915/80310/5156/5159	9
128	CAF.2	GO:0050866	negative regulation of cell activation	15/540	207/18866	0.000946915	0.00801663	0.00553975	348/114757/11117/10875/3398/3624/3958/2615/4192/55824/5156/5270/6422/7128/27242	15
129	CAF.2	GO:0002283	neutrophil activation involved in immune response	27/540	490/18866	0.000955673	0.00807596	0.00558075	2683/25798/718/960/1675/83716/1471/1075/1512/2171/2207/10875/2495/2934/10788/3958/4069/25840/4282/4311/5223/5315/5328/5329/5646/6280/6515	27
130	CAF.2	GO:0010001	glial cell differentiation	16/540	230/18866	0.00100392	0.00846816	0.00585177	664/1191/2934/3398/3400/3908/4192/54587/10397/4781/4915/5764/6280/5270/27242/7431	16
131	CAF.2	GO:0031668	cellular response to extracellular stimulus	17/540	253/18866	0.00103844	0.00872787	0.00603124	8644/467/1026/1277/2308/2621/2752/3725/5166/10631/5764/6422/6423/6513/6591/7378/7412	17
132	CAF.2	GO:0043113	receptor clustering	7/540	56/18866	0.00104228	0.00872787	0.00603124	348/975/2316/2934/9379/5764/7070	7
133	CAF.2	GO:0050732	negative regulation of peptidyl-tyrosine phosphorylation	7/540	56/18866	0.00104228	0.00872787	0.00603124	857/54206/9052/6422/6423/6690/7070	7
134	CAF.2	GO:0090183	regulation of kidney development	7/540	56/18866	0.00104228	0.00872787	0.00603124	183/26585/80310/5159/6772/4070/7422	7
135	CAF.2	GO:0048738	cardiac muscle tissue development	16/540	231/18866	0.0010509	0.00878416	0.00607014	183/1301/2022/26585/3398/3479/4000/4629/5156/5159/5350/5999/8470/7168/7422/7472	16
136	CAF.2	GO:0014066	regulation of phosphatidylinositol 3-kinase signaling	11/540	127/18866	0.00106616	0.0088956	0.00614714	183/1634/2149/8870/3479/3630/4915/80310/5156/5159/5270	11
137	CAF.2	GO:0018146	keratan sulfate biosynthetic process	5/540	28/18866	0.00107408	0.0089294	0.0061705	2683/4060/4969/4958/5549	5
138	CAF.2	GO:0071280	cellular response to copper ion	5/540	28/18866	0.00107408	0.0089294	0.0061705	358/4493/4499/4501/4502	5
139	CAF.2	GO:0055123	digestive system development	12/540	147/18866	0.00108283	0.00898594	0.00620957	10551/1026/1281/1910/3398/3481/5125/5156/6422/6423/6943/7043	12
140	CAF.2	GO:0042058	regulation of epidermal growth factor receptor signaling pathway	9/540	90/18866	0.00108912	0.0090219	0.00623442	150/10551/183/54206/9052/2537/3672/5329/10252	9
141	CAF.2	GO:0002573	myeloid leukocyte differentiation	15/540	210/18866	0.00109526	0.00905649	0.00625833	6363/975/56975/2200/2207/10272/2719/3398/3624/3665/3725/10234/9935/6422/7422	15
142	CAF.2	GO:0010959	regulation of metal ion transport	23/540	396/18866	0.00112207	0.00923635	0.00638261	150/183/287/481/857/1272/6387/2149/2316/5348/5349/53826/2669/23704/3779/3958/5159/5319/5350/5999/5270/6690/7070	23
143	CAF.2	GO:0003208	cardiac ventricle morphogenesis	8/540	73/18866	0.00112302	0.00923635	0.00638261	1301/1363/2022/9464/26508/10512/6423/7168	8
144	CAF.2	GO:0010611	regulation of cardiac muscle hypertrophy	8/540	73/18866	0.00112302	0.00923635	0.00638261	183/54206/2308/9464/3479/29995/4000/5999	8
145	CAF.2	GO:0003198	epithelial to mesenchymal transition involved in endocardial cushion formation	4/540	17/18866	0.00117394	0.00951947	0.00657826	2022/26508/6591/55273	4
146	CAF.2	GO:0042249	establishment of planar polarity of embryonic epithelium	4/540	17/18866	0.00117394	0.00951947	0.00657826	115908/8321/6422/6423	4
147	CAF.2	GO:0046851	negative regulation of bone remodeling	4/540	17/18866	0.00117394	0.00951947	0.00657826	26585/6422/338773/7128	4
148	CAF.2	GO:0061687	detoxification of inorganic compound	4/540	17/18866	0.00117394	0.00951947	0.00657826	4493/4499/4501/4502	4
149	CAF.2	GO:0070293	renal absorption	4/540	17/18866	0.00117394	0.00951947	0.00657826	8644/1364/2621/2934	4
150	CAF.2	GO:0097501	stress response to metal ion	4/540	17/18866	0.00117394	0.00951947	0.00657826	4493/4499/4501/4502	4
151	CAF.2	GO:1902992	negative regulation of amyloid precursor protein catabolic process	4/540	17/18866	0.00117394	0.00951947	0.00657826	348/1191/3479/4915	4
152	CAF.2	GO:1904948	midbrain dopaminergic neuron differentiation	4/540	17/18866	0.00117394	0.00951947	0.00657826	8321/6422/6423/7472	4
153	CAF.2	GO:0097305	response to alcohol	16/540	234/18866	0.00120318	0.00973939	0.00673023	8644/6363/6366/595/1026/1036/2934/3490/3624/3779/10365/5999/6422/9353/6586/6678	16
154	CAF.2	GO:0072009	nephron epithelium development	10/540	110/18866	0.00123053	0.00994338	0.00687119	183/947/2719/26585/26508/5228/6772/4070/6943/7422	10

## Sheet: GSEA
	ID	Description	setSize	enrichmentScore	NES	pvalue	p.adjust	qvalues	rank	leading_edge	core_enrichment
hsa01100	hsa01100	Metabolic pathways	46	0.393346	1.89854	0.00160514	0.0674157	0.0674157	64	tags=26%, list=7%, signal=26%	ENO2/UPP1/PTGES/UAP1/PGK1/RDH10/ADH1B/PLA2G2A/ENO1/MTHFD2/PTGS2/SAT1
hsa00010	hsa00010	Glycolysis / Gluconeogenesis	12	0.521094	1.67773	0.0275735	0.579044	0.579044	48	tags=33%, list=5%, signal=32%	ENO2/PGK1/ADH1B/ENO1
hsa04020	hsa04020	Calcium signaling pathway	10	-0.458834	-1.43567	0.0840909	0.810679	0.810679	345	tags=80%, list=39%, signal=49%	PLN/MYLK/F2R/EDNRB/EDNRA/PTGER3/PDGFRB/PDGFRA
hsa04810	hsa04810	Regulation of actin cytoskeleton	18	-0.348328	-1.36	0.111888	0.810679	0.810679	126	tags=39%, list=14%, signal=34%	FN1/MYH9/ITGA11/ARPC1B/GSN/PDGFRB/PDGFRA
hsa04610	hsa04610	Complement and coagulation cascades	21	-0.328756	-1.35758	0.119438	0.810679	0.810679	132	tags=43%, list=15%, signal=37%	SERPING1/F13A1/C1S/CFD/PLAT/C3/PLAUR/CD55/A2M
hsa05144	hsa05144	Malaria	13	0.414308	1.37075	0.122966	0.810679	0.810679	62	tags=23%, list=7%, signal=22%	SDC1/THBS4/ICAM1
hsa04360	hsa04360	Axon guidance	12	0.422013	1.35872	0.154412	0.810679	0.810679	66	tags=25%, list=8%, signal=23%	NFATC2/SEMA6A/NFATC1
hsa04310	hsa04310	Wnt signaling pathway	15	0.374248	1.29825	0.165171	0.810679	0.810679	66	tags=27%, list=8%, signal=25%	NFATC2/FOSL1/DKK1/NFATC1
hsa05222	hsa05222	Small cell lung cancer	13	0.360546	1.19288	0.253165	0.810679	0.810679	193	tags=46%, list=22%, signal=37%	PTGS2/TRAF4/BIRC3/NFKBIA/COL4A2/MYC
hsa04141	hsa04141	Protein processing in endoplasmic reticulum	14	0.34815	1.17961	0.262206	0.810679	0.810679	223	tags=50%, list=25%, signal=38%	PPP1R15A/DNAJA1/CRYAB/XBP1/HSPA8/DNAJB1/CKAP4
hsa04380	hsa04380	Osteoclast differentiation	12	0.362652	1.1676	0.264706	0.810679	0.810679	66	tags=25%, list=8%, signal=23%	NFATC2/FOSL1/NFATC1
hsa04972	hsa04972	Pancreatic secretion	19	0.301242	1.11928	0.338028	0.810679	0.810679	259	tags=47%, list=29%, signal=34%	PRSS1/PLA2G2A/CTRB1/PNLIP/FXYD2/CFTR/ATP2B1/AMY2A/PRSS3
hsa05145	hsa05145	Toxoplasmosis	16	0.313372	1.10812	0.339223	0.810679	0.810679	314	tags=56%, list=36%, signal=37%	PLA2G2A/LDLR/BIRC3/HSPA8/NFKBIA/HLA-DRB1/TGFB3/HLA-DPB1/LAMC3
hsa00590	hsa00590	Arachidonic acid metabolism	10	0.364488	1.10665	0.343416	0.810679	0.810679	60	tags=30%, list=7%, signal=28%	PTGES/PLA2G2A/PTGS2
hsa04670	hsa04670	Leukocyte transendothelial migration	13	0.323239	1.06945	0.361664	0.810679	0.810679	144	tags=31%, list=16%, signal=26%	EZR/ICAM1/CLDN1/CXCL12
hsa05416	hsa05416	Viral myocarditis	13	0.317086	1.04909	0.38698	0.810679	0.810679	96	tags=23%, list=11%, signal=21%	MYH11/ICAM1/SGCA
hsa04010	hsa04010	MAPK signaling pathway	25	0.256839	1.04915	0.4	0.810679	0.810679	203	tags=40%, list=23%, signal=32%	NFATC2/PLA2G2A/DUSP5/FGF7/DUSP4/DUSP1/DUSP2/HSPA8/MYC/FOS
hsa04060	hsa04060	Cytokine-cytokine receptor interaction	26	0.247861	1.02694	0.423208	0.810679	0.810679	71	tags=19%, list=8%, signal=18%	CCL26/CXCL3/LIF/VEGFA/INHBA
hsa05215	hsa05215	Prostate cancer	11	0.312048	0.98069	0.464286	0.810679	0.810679	184	tags=45%, list=21%, signal=36%	IGF1/CREB5/INS/CDKN1A/NFKBIA
hsa05140	hsa05140	Leishmaniasis	12	0.299636	0.964716	0.46875	0.810679	0.810679	294	tags=58%, list=33%, signal=39%	PTGS2/MARCKSL1/NFKBIA/FOS/HLA-DRB1/TGFB3/HLA-DPB1
hsa04145	hsa04145	Phagosome	18	0.270181	0.993547	0.471204	0.810679	0.810679	22	tags=11%, list=3%, signal=11%	THBS4/COLEC11
hsa05200	hsa05200	Pathways in cancer	39	0.216152	0.996329	0.471572	0.810679	0.810679	203	tags=33%, list=23%, signal=27%	SLC2A1/EGLN3/IGF1/PTGS2/VEGFA/TRAF4/BIRC3/CDKN1A/FGF7/NFKBIA/COL4A2/MYC/FOS
hsa04510	hsa04510	Focal adhesion	39	-0.192547	-0.958018	0.482673	0.810679	0.810679	126	tags=23%, list=14%, signal=21%	FN1/COL6A1/ITGA11/COL6A2/COL6A3/PDGFRB/COL1A2/PDGFRA/COL11A1
hsa04974	hsa04974	Protein digestion and absorption	30	-0.210647	-0.976868	0.487923	0.810679	0.810679	207	tags=37%, list=24%, signal=29%	COL12A1/CPB1/MME/CPA1/COL4A1/COL6A1/COL6A2/COL6A3/CELA3A/COL1A2/COL11A1
hsa04350	hsa04350	TGF-beta signaling pathway	15	0.277137	0.961377	0.499102	0.810679	0.810679	221	tags=40%, list=25%, signal=30%	THBS4/INHBA/THBS1/COMP/MYC/LTBP1
hsa05146	hsa05146	Amoebiasis	16	-0.253991	-0.955875	0.511468	0.810679	0.810679	47	tags=62%, list=5%, signal=60%	COL5A2/COL3A1/COL1A1/IL6/CXCL8/LAMA2/COL4A1/FN1/COL1A2/COL11A1
hsa04512	hsa04512	ECM-receptor interaction	29	0.225333	0.963614	0.521151	0.810679	0.810679	201	tags=34%, list=23%, signal=27%	SDC1/THBS4/TNC/SPP1/CD44/THBS1/COL4A2/COMP/ITGA5/COL5A3
hsa04270	hsa04270	Vascular smooth muscle contraction	14	0.278324	0.943021	0.540687	0.811031	0.811031	37	tags=14%, list=4%, signal=14%	MYH11/PLA2G2A
